# Supplementary material for: Integrated Fossil and Molecular Data Reveal the Biogeographic Diversification of the Eastern Asian-Eastern North American Disjunct Hickory Genus (Carya Nutt.)
Source: PLoS One. 2013 Jul 16;8(7):e70449. doi: 10.1371/journal.pone.0070449 (PMC3713062; doi:10.1371/journal.pone.0070449)
Supplement: Table S1 — (XLS) [file pone.0070449.s001.xls]

## Sheet: TableS1
Table S1-Taxa used in this study and GenBank accession numbers of their sequences
Taxon	Voucher number	Locality	ITS	phyA	matK	rbcL-atpB	rpoC1	rps16	trnH-psbA	trnL-F
Alfaroa guanacastensis D. E. Stone	CZDX00116	Kew Gardens, UK (Cult.)	AF303804*		KF201323	AF303750*	KF201376	KF201409	KF201442	AF303777*
Carya aquatica (F.Michx.) Elliott	XXGZ-01	Arnold Arboretum, USA (Cult.)	KF201301	KF201345	KF201324	AF303765*	KF201377	KF201410	KF201443	KF201492
Carya cathayensis Sarg.	S815-40	Linan, Zhejiang, China	KF201302	KF201346	KF201325	KF201475	KF201378	KF201411	KF201444	AF303792*
Carya cordiformis (Wangenh.) K.Koch	XXGZ-03	Arnold Arboretum, USA (Cult.)	KF201303	KF201347	KF201326	KF201476	KF201379	KF201412	KF201445	KF201493
Carya floridana Sarg.	MJ-2006026	Ocala National Forest, Florida, USA	KF201304	KF201348		KF201477	KF201380	KF201413	KF201446	KF201494
Carya glabra (Mill.) Sweet	CZD-2010031	Nantahala National Forest, North Carolina, USA	KF201305	KF201349	KF201327	AF303769*	KF201381	KF201414	KF201447	AF303796*
Carya hunanensis Cheng & R.H.Chang	BQR-162	Chengbu, Hunan, China	KF201306	KF201350	KF201328	KF201478	KF201382	KF201415	KF201448	KF201495
Carya illinoinensis (Wangenh.) K.Koch	CZD-2010049	Torreya State Park, Florida, USA	AF303825*	KF201351	KF201329	AF303771*	KF201383	KF201416	KF201449	AF303798*
Carya kweichowensis Kuang & A. M. Lu	XXG279	Anlong, Guizhou, China	KF201307	KF201352	KF201330	KF201479	KF201384	KF201417	KF201450	KF201496
Carya laciniosa (F.Michx.) Loudon	CZD-2010055	Shenandoah National Park, Virginia, USA	KF201308	KF201353	KF201331	KF201480	KF201385	KF201418	KF201451	KF201497
Carya myristiciformis (F.Michx.) Elliott	XXGZ-19	Arnold Arboretum, USA (Cult.)	KF201309	KF201354	KF201332	AF303767*	KF201386	KF201419	KF201452	AF303794*
Carya ovata (Mill.) K.Koch	CZD-2010056	Blue Ridge Mountains, North Carolina, USA	KF201310	KF201355	KF201333	AF303768*	KF201387	KF201420	KF201453	AF303795*
Carya ovalis (Wangenh.) Sarg.	CZD-2010038	Chattahoochee, Florida, USA	KF201311	KF201356	KF201334	KF201481	KF201388	KF201421	KF201454	KF214262
Carya pallida Engl. & Graebn.	XXGZ-19	Arnold Arboretum, USA (Cult.)	KF201312	KF201357		KF201482	KF201389	KF201422	KF201455	KF201499
Carya sinensis Dode	XN-071	Malipo, Yunnan, China	KF201313	KF201358	KF201335	KF201483	KF201390	KF201423	KF201456	KF201500
Carya texana Buckley	XXGZ-07	Arnold Arboretum, USA (Cult.)	KF201314	KF201359	KF201336	KF201484	KF201391	KF201424	KF201457	KF201501
Carya tomentosa (Lam.) Nutt.	XXGZ-23	Arnold Arboretum, USA (Cult.)	KF201315	KF201360	KF201337	AF303770*	KF201392	KF201425	KF201458	KF201502
Carya tonkinensis Lecomte	XXG314	Pingbian, Yunnan, China	KF201316	KF201361	KF201338	KF214261	KF201393	KF201426	KF201459	KF201503
Cyclocarya paliurus (Batal.) Iljinsk.	XXG333	Xinning, Hunan, China	AF303817*	KF201362	AY147098*	AF303763*	KF201394	KF201427	KF201460	AF303790*
Engelhardia fenzelii Merr.	NK20020711	Songyang, Fujian, China	KF201317	KF201363	KF201339	KF201486	KF201395	KF201428	KF201461	KF201504
Engelhardia roxburghiana Lindl.	H192	Jianfengling, Hainan, China	AF303801*	KF201364		AF303747*	KF201396	KF201429	KF201462	AF303774*
Engelhardia serrata Blume	XXG311	Funing, Yunnan, China	EF141010*	KF201365		AF140992*	KF201397	KF201430	KF201463	AF141001
Engelhardia spicata Lesch. ex Blume	XXG286	Funing, Yunnan, China	AF303802*	KF201366		AF303748*	KF201398	KF201431	KF201464	AF303775*
Juglans cathayensis Dode	XXG265	Anlong, Guizhou, China	KF201318	KF201367	KF201340	KF201487	KF201399	KF201432	KF201465	KF201505
Juglans cinerea L.	SH00132	Hangzhou, Zhejiang, China	AF303813*	KF201368	HQ593332*	AF303759*	KF201400	KF201433	KF201466	AF303786*
Juglans mandshurica Maxim.	XXG252	Pingbian, Yunnan, China	AF303812*	KF201369	KF201341	AF303753*	KF201401	KF201434	KF201467	AF303785*
Oreomunnea mexicana (Standl.) J.-F.Leroy	CZD-11674	Kew Gardens, UK (Cult.)	AF303807*			AF303758*	KF201402	KF201435	KF201468	AF303780*
Platycarya strobilacea Siebold & Zucc.	XXG116	Qiannan, Guizhou, China	KF201319	KF201370	KF201342	KF201488	KF201403	KF201436	KF201469	KF201506
Pterocarya hupehensis Skan	CZD200010770	Shennongjia, Hubei, China	KF214260	KF201371	AY263918*	KF201489	KF201404	KF201437	KF201470	KF214263
Pterocarya stenoptera C. DC.	XXG284	Emei, Sichuan, China	AF303815*	KF201372	KF201344	AF303753*	KF201405	KF201438	KF201471	AF303781*
Pterocarya delavayi Franch.	XN-229	Baoxing, Sichuan, China	KF201320	KF201373		KF201488	KF201406	KF201439	KF201472	KF201507
Pterocarya tonkinensis Dode	LM-2084	Kunming Botanical Garden, China (Cult.)	KF201322	KF201374	AF118043*	KF201489	KF201407	KF201440	KF201473	KF201509
Rhoiptelea chiliantha Diels & Hand.-Mazz.	XXG237	Rongshui, Guangxi, China	AF303800*	KF201375	U92852*	AF303746*	KF201408	KF201441	KF201474	AF303773*
Note: asterirsk indicates sequence from Genebank.

## Sheet: 工作表1
Carya_aquatica	KF201301	Alfaroa_guanacastensis	KF201323
Carya_cathayensis	KF201302	Carya_aquatica	KF201324
Carya_cordiformis	KF201303	Carya_cathayensis	KF201325
Carya_floridana	KF201304	Carya_cordiformis	KF201326
Carya_glabra	KF201305	Carya_glabra	KF201327
Carya_hunanensis	KF201306	Carya_hunanensis	KF201328
Carya_kweichowensis	KF201307	Carya_illinoiensis	KF201329
Carya_laciniosa	KF201308	Carya_kweichowensis	KF201330
Carya_myristiciformis	KF201309	Carya_laciniosa	KF201331
Carya_ovalis	KF201310	Carya_myristiciformis	KF201332
Carya_ovata	KF201311	Carya_ovalis	KF201333
Carya_pallida	KF201312	Carya_ovata	KF201334
Carya_sinensis	KF201313	Carya_sinensis	KF201335
Carya_texana	KF201314	Carya_texana	KF201336
Carya_tomentosa	KF201315	Carya_tomentosa	KF201337
Carya_tonkinensis	KF201316	Carya_tonkinensis	KF201338
Engelhardia_fenzelii	KF201317	Engelhardia_fenzelii	KF201339
Juglans_cathayensis	KF201318	Juglans_cathayensis	KF201340
Platycarya_strobilacea	KF201319	Juglans_manshurica	KF201341
Pterocarya_delavayi	KF201320	Platycarya_strobilacea	KF201342
Pterocarya_stenoptera	KF201321	Pterocarya_hupehensis	KF201343
Pterocarya_tonkinensis	KF201322	Pterocarya_stenoptera	KF201344
Carya_phyA.sqn Carya_aquatica	KF201345	Carya_rpoC1.sqn Alfaroa_guanacastensis	KF201376
Carya_phyA.sqn Carya_cathayensis	KF201346	Carya_rpoC1.sqn Carya_aquatica	KF201377
Carya_phyA.sqn Carya_cordiformis	KF201347	Carya_rpoC1.sqn Carya_cathayensis	KF201378
Carya_phyA.sqn Carya_floridana	KF201348	Carya_rpoC1.sqn Carya_cordiformis	KF201379
Carya_phyA.sqn Carya_glabra	KF201349	Carya_rpoC1.sqn Carya_floridana	KF201380
Carya_phyA.sqn Carya_hunanensis	KF201350	Carya_rpoC1.sqn Carya_glabra	KF201381
Carya_phyA.sqn Carya_illinoiensis	KF201351	Carya_rpoC1.sqn Carya_hunanensis	KF201382
Carya_phyA.sqn Carya_kweichowensis	KF201352	Carya_rpoC1.sqn Carya_illinoiensis	KF201383
Carya_phyA.sqn Carya_laciniosa	KF201353	Carya_rpoC1.sqn Carya_kweichowensis	KF201384
Carya_phyA.sqn Carya_myristiciformis	KF201354	Carya_rpoC1.sqn Carya_laciniosa	KF201385
Carya_phyA.sqn Carya_ovalis	KF201355	Carya_rpoC1.sqn Carya_myristiciformis	KF201386
Carya_phyA.sqn Carya_ovata	KF201356	Carya_rpoC1.sqn Carya_ovalis	KF201387
Carya_phyA.sqn Carya_pallida	KF201357	Carya_rpoC1.sqn Carya_ovata	KF201388
Carya_phyA.sqn Carya_sinensis	KF201358	Carya_rpoC1.sqn Carya_pallida	KF201389
Carya_phyA.sqn Carya_texana	KF201359	Carya_rpoC1.sqn Carya_sinensis	KF201390
Carya_phyA.sqn Carya_tomentosa	KF201360	Carya_rpoC1.sqn Carya_texana	KF201391
Carya_phyA.sqn Carya_tonkinensis	KF201361	Carya_rpoC1.sqn Carya_tomentosa	KF201392
Carya_phyA.sqn Cyclocarya_paliurus	KF201362	Carya_rpoC1.sqn Carya_tonkinensis	KF201393
Carya_phyA.sqn Engelhardia_fenzelii	KF201363	Carya_rpoC1.sqn Cyclocarya_paliurus	KF201394
Carya_phyA.sqn Engelhardia_roxburghiana	KF201364	Carya_rpoC1.sqn Engelhardia_fenzelii	KF201395
Carya_phyA.sqn Engelhardia_serrata	KF201365	Carya_rpoC1.sqn Engelhardia_roxburghiana	KF201396
Carya_phyA.sqn Engelhardia_spicata	KF201366	Carya_rpoC1.sqn Engelhardia_serrata	KF201397
Carya_phyA.sqn Juglans_cathayensis	KF201367	Carya_rpoC1.sqn Engelhardia_spicata	KF201398
Carya_phyA.sqn Juglans_cinerea	KF201368	Carya_rpoC1.sqn Juglans_cathayensis	KF201399
Carya_phyA.sqn Juglans_manshurica	KF201369	Carya_rpoC1.sqn Juglans_cinerea	KF201400
Carya_phyA.sqn Platycarya_strobilacea	KF201370	Carya_rpoC1.sqn Juglans_manshurica	KF201401
Carya_phyA.sqn Pterocarya_delavayi	KF201371	Carya_rpoC1.sqn Oreomunnea_mexicana	KF201402
Carya_phyA.sqn Pterocarya_hupehensis	KF201372	Carya_rpoC1.sqn Platycarya_strobilacea	KF201403
Carya_phyA.sqn Pterocarya_stenoptera	KF201373	Carya_rpoC1.sqn Pterocarya_delavayi	KF201404
Carya_phyA.sqn Pterocarya_tonkinensis	KF201374	Carya_rpoC1.sqn Pterocarya_hupehensis	KF201405
Carya_phyA.sqn Rhoiptelea_chiliantha	KF201375	Carya_rpoC1.sqn Pterocarya_stenoptera	KF201406
		Carya_rpoC1.sqn Pterocarya_tonkinensis	KF201407
		Carya_rpoC1.sqn Rhoiptelea_chiliantha	KF201408
Carya_rps16.sqn Alfaroa_guanacastensis	KF201409	Carya_psbA_trnH 2.0.sqn Alfaroa_guanacastensis	KF201442
Carya_rps16.sqn Carya_aquatica	KF201410	Carya_psbA_trnH 2.0.sqn Carya_aquatica	KF201443
Carya_rps16.sqn Carya_cathayensis	KF201411	Carya_psbA_trnH 2.0.sqn Carya_cathayensis	KF201444
Carya_rps16.sqn Carya_cordiformis	KF201412	Carya_psbA_trnH 2.0.sqn Carya_cordiformis	KF201445
Carya_rps16.sqn Carya_floridana	KF201413	Carya_psbA_trnH 2.0.sqn Carya_floridana	KF201446
Carya_rps16.sqn Carya_glabra	KF201414	Carya_psbA_trnH 2.0.sqn Carya_glabra	KF201447
Carya_rps16.sqn Carya_hunanensis	KF201415	Carya_psbA_trnH 2.0.sqn Carya_hunanensis	KF201448
Carya_rps16.sqn Carya_illinoiensis	KF201416	Carya_psbA_trnH 2.0.sqn Carya_illinoiensis	KF201449
Carya_rps16.sqn Carya_kweichowensis	KF201417	Carya_psbA_trnH 2.0.sqn Carya_kweichowensis	KF201450
Carya_rps16.sqn Carya_laciniosa	KF201418	Carya_psbA_trnH 2.0.sqn Carya_laciniosa	KF201451
Carya_rps16.sqn Carya_myristiciformis	KF201419	Carya_psbA_trnH 2.0.sqn Carya_myristiciformis	KF201452
Carya_rps16.sqn Carya_ovalis	KF201420	Carya_psbA_trnH 2.0.sqn Carya_ovalis	KF201453
Carya_rps16.sqn Carya_ovata	KF201421	Carya_psbA_trnH 2.0.sqn Carya_ovata	KF201454
Carya_rps16.sqn Carya_pallida	KF201422	Carya_psbA_trnH 2.0.sqn Carya_pallida	KF201455
Carya_rps16.sqn Carya_sinensis	KF201423	Carya_psbA_trnH 2.0.sqn Carya_sinensis	KF201456
Carya_rps16.sqn Carya_texana	KF201424	Carya_psbA_trnH 2.0.sqn Carya_texana	KF201457
Carya_rps16.sqn Carya_tomentosa	KF201425	Carya_psbA_trnH 2.0.sqn Carya_tomentosa	KF201458
Carya_rps16.sqn Carya_tonkinensis	KF201426	Carya_psbA_trnH 2.0.sqn Carya_tonkinensis	KF201459
Carya_rps16.sqn Cyclocarya_paliurus	KF201427	Carya_psbA_trnH 2.0.sqn Cyclocarya_paliurus	KF201460
Carya_rps16.sqn Engelhardia_fenzelii	KF201428	Carya_psbA_trnH 2.0.sqn Engelhardia_fenzelii	KF201461
Carya_rps16.sqn Engelhardia_roxburghiana	KF201429	Carya_psbA_trnH 2.0.sqn Engelhardia_roxburghiana	KF201462
Carya_rps16.sqn Engelhardia_serrata	KF201430	Carya_psbA_trnH 2.0.sqn Engelhardia_serrata	KF201463
Carya_rps16.sqn Engelhardia_spicata	KF201431	Carya_psbA_trnH 2.0.sqn Engelhardia_spicata	KF201464
Carya_rps16.sqn Juglans_cathayensis	KF201432	Carya_psbA_trnH 2.0.sqn Juglans_cathayensis	KF201465
Carya_rps16.sqn Juglans_cinerea	KF201433	Carya_psbA_trnH 2.0.sqn Juglans_cinerea	KF201466
Carya_rps16.sqn Juglans_manshurica	KF201434	Carya_psbA_trnH 2.0.sqn Juglans_manshurica	KF201467
Carya_rps16.sqn Oreomunnea_mexicana	KF201435	Carya_psbA_trnH 2.0.sqn Oreomunnea_mexicana	KF201468
Carya_rps16.sqn Platycarya_strobilacea	KF201436	Carya_psbA_trnH 2.0.sqn Platycarya_strobilacea	KF201469
Carya_rps16.sqn Pterocarya_delavayi	KF201437	Carya_psbA_trnH 2.0.sqn Pterocarya_delavayi	KF201470
Carya_rps16.sqn Pterocarya_hupehensis	KF201438	Carya_psbA_trnH 2.0.sqn Pterocarya_hupehensis	KF201471
Carya_rps16.sqn Pterocarya_stenoptera	KF201439	Carya_psbA_trnH 2.0.sqn Pterocarya_stenoptera	KF201472
Carya_rps16.sqn Pterocarya_tonkinensis	KF201440	Carya_psbA_trnH 2.0.sqn Pterocarya_tonkinensis	KF201473
Carya_rps16.sqn Rhoiptelea_chiliantha	KF201441	Carya_psbA_trnH 2.0.sqn Rhoiptelea_chiliantha	KF201474
Carya_rbcL_atpB 2.0.sqn Carya_cathayensis	KF201475	Carya_trnLF 2.0.sqn Carya_aquatica	KF201492
Carya_rbcL_atpB 2.0.sqn Carya_cordiformis	KF201476	Carya_trnLF 2.0.sqn Carya_cordiformis	KF201493
Carya_rbcL_atpB 2.0.sqn Carya_floridana	KF201477	Carya_trnLF 2.0.sqn Carya_floridana	KF201494
Carya_rbcL_atpB 2.0.sqn Carya_hunanensis	KF201478	Carya_trnLF 2.0.sqn Carya_hunanensis	KF201495
Carya_rbcL_atpB 2.0.sqn Carya_kweichowensis	KF201479	Carya_trnLF 2.0.sqn Carya_kweichowensis	KF201496
Carya_rbcL_atpB 2.0.sqn Carya_laciniosa	KF201480	Carya_trnLF 2.0.sqn Carya_laciniosa	KF201497
Carya_rbcL_atpB 2.0.sqn Carya_ovata	KF201481	Carya_trnLF 2.0.sqn Carya_ovata	KF201498
Carya_rbcL_atpB 2.0.sqn Carya_pallida	KF201482	Carya_trnLF 2.0.sqn Carya_pallida	KF201499
Carya_rbcL_atpB 2.0.sqn Carya_sinensis	KF201483	Carya_trnLF 2.0.sqn Carya_sinensis	KF201500
Carya_rbcL_atpB 2.0.sqn Carya_texana	KF201484	Carya_trnLF 2.0.sqn Carya_texana	KF201501
Carya_rbcL_atpB 2.0.sqn Carya_tomentosa	KF201485	Carya_trnLF 2.0.sqn Carya_tomentosa	KF201502
Carya_rbcL_atpB 2.0.sqn Engelhardia_fenzelii	KF201486	Carya_trnLF 2.0.sqn Carya_tonkinensis	KF201503
Carya_rbcL_atpB 2.0.sqn Juglans_cathayensis	KF201487	Carya_trnLF 2.0.sqn Engelhardia_fenzelii	KF201504
Carya_rbcL_atpB 2.0.sqn Platycarya_strobilacea	KF201488	Carya_trnLF 2.0.sqn Juglans_cathayensis	KF201505
Carya_rbcL_atpB 2.0.sqn Pterocarya_delavayi	KF201489	Carya_trnLF 2.0.sqn Platycarya_strobilacea	KF201506
Carya_rbcL_atpB 2.0.sqn Pterocarya_stenoptera	KF201490	Carya_trnLF 2.0.sqn Pterocarya_delavayi	KF201507
Carya_rbcL_atpB 2.0.sqn Pterocarya_tonkinensis	KF201491	Carya_trnLF 2.0.sqn Pterocarya_stenoptera	KF201508
		Carya_trnLF 2.0.sqn Pterocarya_tonkinensis	KF201509
