# Supplementary material for: Integrated Fossil and Molecular Data Reveal the Biogeographic Diversification of the Eastern Asian-Eastern North American Disjunct Hickory Genus (Carya Nutt.)
Source: PLoS One. 2013 Jul 16;8(7):e70449. doi: 10.1371/journal.pone.0070449 (PMC3713062; doi:10.1371/journal.pone.0070449)
Supplement: Table S2 — (XLS) [file pone.0070449.s002.xls]

## Sheet: TableS2
Table S2-PCR primers used in this study.
Name	Sequence 5'-3'	Target region	Reference
ITS4	TCCTCCGCTTATTGATATGC	ITS	Baldwin (1995)
ITS5	GGAAGTAAAAGTCGTAACAAGG	ITS	Baldwin (1995)
F377	GTGGAAACCCCGGGACGAGAAGTAGT	rbcL-atpB	Hodges and Arnold (1994)
R766	ACTTGCTTTCTGTTTGTGGTGA	rbcL-atpB	Hodges and Arnold (1994)
LP1-F	TATGAAACCAGAATGGATGG	rpoC1	http://www.kew.org/barcoding/
LP5-R	CAAGAAGCATATCTTGASTYGG	rpoC1	http://www.kew.org/barcoding/
rpsF	GTGGTAGAAAGCAACGTGCGACTT	rps16	Flannery et al. (2006)
rpsR2	TCGGGATCGAACATCAATTGCAAC	rps16	Flannery et al. (2006)
trnH2	CGCGCATGGTGGATTCACAATCC	trnH-psbA	Tate and Simpson, (2003)
psbAF	GTTATGCATGAACGTAATGCTC	trnH-psbA	Tate and Simpson, (2003)
trnL-Fc	CGAAATCGGTAGACGCTACG	trnL-F	Taberlet et al. (1991)
trnL-Ff	ATTTGAACTGGTGACACGAG	trnL-F	Taberlet et al. (1991)
matK-F	GTATCGCACTATGTTCATTTGA	matK	Johnson and Soltis (1995)
matK-R	TCTGTATAACCTCC CAAAG	matK	Johnson and Soltis (1995)
phyA-F	AAGCCTTATGAAGTCCCCA	phyA	Newly designed
phyA-R	TCATGTCCTTGGAAGTTATCCTC	phyA	Newly designed
References
Baldwin BG, Sanderson MJ, Porter JM, Wojciechowski MF, Campbell CS, et al. (1995) The ITS region of nuclear ribosomal DNA: a valuable source of evidence on angiosperm phylogeny. Annals of the Missouri Botanical Garden 82: 247-277.
Flannery M, Mitchell FJG, Coyne S, Kavanagh T, Burke J, et al. (2006) Plastid genome characterisation in Brassica and Brassicaceae using a new set of nine SSRs. TAG Theoretical and Applied Genetics 113: 1221-1231.
Hodges SA, Arnold ML (1994) Columbines: a geographically widespread species flock. Proceedings of the National Academy of Sciences 91: 5129-5132.
Taberlet P, Gielly L, Pautou G, Bouvet J (1991) Universal primers for amplification of three non-coding regions of chloroplast DNA. Plant Molecular Biology 17: 1105-1109.
Tate JA, Simpson BB (2003) Paraphyly of Tarasa (Malvaceae) and diverse origins of the polyploid species. Systematic Botany 28: 723-737.
Johnson LA, Soltis DE (1995) Phylogenetic inference in Saxifragaceae sensu stricto and Gilia (Polemoniaceae) using matK sequences. Annals of the Missouri Botanical Garden 82: 149-175.
Mathews S, Sharrock R (2008) Phytochrome gene diversity. Plant, Cell & Environment 20: 666-671.
