# Supplementary material for: Integrated Fossil and Molecular Data Reveal the Biogeographic Diversification of the Eastern Asian-Eastern North American Disjunct Hickory Genus (Carya Nutt.)
Source: PLoS One. 2013 Jul 16;8(7):e70449. doi: 10.1371/journal.pone.0070449 (PMC3713062; doi:10.1371/journal.pone.0070449)
Supplement: Table S3 — (XLS) [file pone.0070449.s003.xls]

## Sheet: TableS5
Table S3-Morphological characters matrix including both extant and extinct species of the Juglandaceae
Characters	1	2	3	4	5	6	7	8	9	10	11	12	13	14	15	16	17	18	19	20	21	22	23	24	25	26	27	28	29	30	31	32	33	34	35	36	37	38	39	40	41	42	43	44	45	46	47	48	49
Alfaroa guanacastensis	1	0	0	1	1	1	1	1	1	1	1	1	0	0	0	0	1	1	1	0	0	0	0	0	0	1	0	0	1	0	1	1	0	0	0	1	1	1	1	1	0	0	5	3	0	1	0	1	2
Carya aquatica	0	1	0	1	0	0	0	0	0	0	0	2	1	1	1	2	1	1	0	1	1	0	2	1	0	1	0	1	2	0	1	1	1	1	2	3	1	1	1	1	1	3	7	2	1	1	1	1	4
Carya cathayensis	0	0	0	1	0	0	0	0	0	0	0	2	1	1	1	2	1	1	0	1	1	0	2	1	0	1	0	1	2	0	1	1	1	1	2	3	1	1	1	1	1	3	7	2	1	1	1	1	4
Carya cordiformis	0	1	0	1	0	0	0	0	0	0	0	2	1	1	1	2	1	1	0	1	1	0	2	1	0	1	0	1	2	0	1	1	1	1	2	3	1	1	1	1	1	3	7	2	1	1	1	1	4
Carya floridana	0	1	0	1	0	0	0	0	0	0	0	2	1	1	1	2	1	1	0	1	1	0	2	1	0	1	0	1	2	0	1	1	1	1	2	3	1	1	1	1	1	3	7	2	1	1	1	1	4
Carya glabra	0	1	0	1	0	0	0	0	0	0	0	2	1	1	1	2	1	1	0	1	1	0	2	1	0	1	0	1	2	0	1	1	1	1	2	3	1	1	1	1	1	3	7	2	1	1	1	1	4
Carya hunanensis	0	0	0	1	0	0	0	0	0	0	0	2	1	1	1	2	1	1	0	1	1	0	2	1	0	1	0	1	2	0	1	1	1	1	2	3	1	1	1	1	1	3	7	2	1	1	1	1	4
Carya illinoinensis	0	1	0	1	0	0	0	0	0	0	0	2	1	1	1	2	1	1	0	1	1	0	2	1	0	1	0	1	2	0	1	1	1	1	2	3	1	1	1	1	1	3	7	2	1	1	1	1	4
Carya kweichowensis	0	0	0	1	0	0	0	0	0	0	0	2	1	1	1	2	1	1	0	1	1	0	2	1	0	1	0	1	2	0	1	1	1	1	2	3	1	1	1	1	1	3	7	2	1	1	1	1	4
Carya laciniosa	0	1	0	1	0	0	0	0	0	0	0	2	1	1	1	2	1	1	0	1	1	0	2	1	0	1	0	1	2	0	1	1	1	1	2	3	1	1	1	1	1	3	7	2	1	1	1	1	4
Carya myristiciformis	0	1	0	1	0	0	0	0	0	0	0	2	1	1	1	2	1	1	0	1	1	0	2	1	0	1	0	1	2	0	1	1	1	1	2	3	1	1	1	1	1	3	7	2	1	1	1	1	4
Carya ovalis	0	1	0	1	0	0	0	0	0	0	0	2	1	1	1	2	1	1	0	1	1	0	2	1	0	1	0	1	2	0	1	1	1	1	2	3	1	1	1	1	1	3	7	2	1	1	1	1	4
Carya ovata	0	1	0	1	0	0	0	0	0	0	0	2	1	1	1	2	1	1	0	1	1	0	2	1	0	1	0	1	2	0	1	1	1	1	2	3	1	1	1	1	1	3	7	2	1	1	1	1	4
Carya pallida	0	1	0	1	0	0	0	0	0	0	0	2	1	1	1	2	1	1	0	1	1	0	2	1	0	1	0	1	2	0	1	1	1	1	2	3	1	1	1	1	1	3	7	2	1	1	1	1	4
Carya sinensis	1	1	0	1	0	0	1	0	0	0	1	2	1	1	1	1	1	1	?	1	0	0	2	1	0	1	0	1	2	0	1	1	1	0	2	3	1	1	1	1	1	3	7	0	1	1	1	1	2
Carya texana	0	1	0	1	0	0	0	0	0	0	0	2	1	1	1	2	1	1	0	1	1	0	2	1	0	1	0	1	2	0	1	1	1	1	2	3	1	1	1	1	1	3	7	2	1	1	1	1	4
Carya tomentosa	0	1	0	1	0	0	0	0	0	0	0	2	1	1	1	2	1	1	0	1	1	0	2	1	0	1	0	1	2	0	1	1	1	1	2	3	1	1	1	1	1	3	7	2	1	1	1	1	4
Carya tonkinensis	0	0	0	1	0	0	0	0	0	0	0	2	1	1	1	2	1	1	0	1	1	0	2	1	0	1	0	1	2	0	1	1	1	1	2	3	1	1	1	1	1	3	7	2	1	1	1	1	4
Cruciptera simsonii	?	?	?	?	?	?	?	0	?	?	?	?	?	?	?	?	?	1	?	?	?	?	?	0	?	?	?	?	?	?	1	1	?	0	?	0	1	1	?	?	1	?	?	2	1	?	?	?	?
Cyclocarya paliurus	0	0	1	1	0	0	0	0	0	0	0	2	1	0	1	2	0	1	0	1	1	0	0	0	0/1	1	0	0	2	0	1	1	0	0	2	0	1	1	1	1	1	4	2	0/2	1	1	?	?	0
Engelhardia fenzelii	1	0	0	1	0	1	0	0	1	0	1	1	0	0	0	0	0	1	1	0	0	0	?	0	0	1	0	0	1	?	1	1	0	0	2	0	1	1	1	0	0	1	1	2	0	0	0	0	?
Engelhardia roxburghiana	1	0	0	1	0	1	1	0	1	0	1	1	0	0	0	0	0	1	1	0	0	0	1	0	0	0	0	0	0	0	1	1	0	0	1	2	1	1	1	0	0	0	1	2	0	0	0	0	1
Engelhardia serrata	1	0	0	1	0	1	0	0	1	0	1	1	0	0	0	0	0	1	1	0	0	0	?	0	0	1	0	0	1	?	1	1	0	0	2	0	1	1	1	0	0	1	1	2	0	0	0	0	?
Engelhardia spicata	0/1	0	0	1	0	1	0/1	0	1	0	1	1	0	0	0	0	0	1	1	0	0	0	0	0	0	1	0	0	1	1	1	1	0	0	2	0	1	1	1	0	0	1	1	2	0	0	0	0	1
Hooleya hermis	?	?	?	?	?	?	?	?	?	?	?	?	?	?	?	?	?	1	?	?	?	?	?	?	?	?	?	?	?	?	?	?	?	0	?	?	?	?	0	0	?	?	4	?	?	?	?	?	?
Juglans cathayensis	0	1	1	1	0	0	0	0	0	0	0	2	1	0	1	3	1	1	1	1	1	0	0	2	1	1	0	1	2	0	1	1	0	0	0	0	1	1	1	1	1	2	6	0	1	1	1	0	3
Juglans cinerea	0	1	1	1	0	0	0	0	0	0	0	2	1	0	1	3	1	1	1	1	1	0	0	2	1	1	0	1	2	0	1	1	0	0	0	0	1	1	1	1	1	2	6	0	1	1	1	0	3
Juglans mandshurica	0	1	1	1	0	0	0	0	0	0	0	2	1	0	1	3	1	1	1	1	1	0	0	2	1	1	0	1	2	0	1	1	0	0	0	0	1	1	1	1	1	2	6	0	1	1	1	0	3
Oreomunnea mexicana	1	0	0	1	1	1	0/1	1	1	1	1	1	0	0	0	0	1	1	1	0	0	0	0	0	0	1	0	0	1	0	1	1	0	0	0	1	1	1	1	0	0	1	1	3	0	1	0	1	2
Palaeocarya puryearensis	?	?	?	?	?	?	?	?	?	?	?	?	?	?	?	?	?	?	?	?	?	?	?	?	?	?	?	?	?	?	?	?	?	0	?	?	?	?	1	0	?	?	1	0	0	?	?	?	?
Palaeoplatycarya wingii	0	?	?	?	?	?	0	?	?	?	?	?	?	?	0	?	1	1	?	?	?	?	?	0	0	1	1	0	1	0	1	1	1	0	0	1	1	?	0	0	1	2	4	0	?	?	?	?	?
Paleooreomunnea stoneana	?	?	?	?	?	0	0	1	?	?	?	?	?	?	?	?	1	1	?	0	0	?	?	0	0	?	?	0	1	0	1	1	1	0	?	?	1	?	1	0	0	1	1	0	0	?	?	?	?
Paraengelhardia eocenica	?	?	?	?	?	?	?	?	?	?	?	?	?	?	?	?	?	?	?	?	?	?	?	?	?	?	?	?	?	?	?	?	?	0	?	?	?	?	1	0	?	?	1	0	0	?	?	?	?
Platycarya americana	0	?	?	?	?	?	0	0	?	?	?	?	?	?	0	?	1	1	1	1	?	1	2	0	0	1	1	0	1	0	1	1	1	0	0	1	1	?	0	0	1	2	4	0	1	?	?	?	?
Platycarya strobilacea	0	1	0	1	0	0	0	0	0	0	0	2	1	1	0	0	0	0	0	0	0	0	0	0	0	0	0	0	0	0	0	0	0	0	0	0	0	0	0	0	0	0	0	0	0	0	0	0	0
Polyptera manningii	0	?	?	?	0	0	0	?	?	?	?	?	?	?	?	2	?	1	0	1	?	?	?	0	0	0	0	1	1	0	1	1	?	0	0	1	1	?	1	?	1	4	?	2	1	?	?	?	?
Pterocarya delavayi	0	1	1	1	0	0	0	0	0	0	1	2	1	0	1	3	0	0	0	0	0	0	0	0	0	0	0	0	0	0	0	0	0	0	0	0	0	0	0	0	0	0	0	0	0	0	0	0	0
Pterocarya hupehensis	0	1	1	1	0	0	0	0	0	0	1	2	1	0	1	3	0	0	0	0	0	0	0	0	0	0	0	0	0	0	0	0	0	0	0	0	0	0	0	0	0	0	0	0	0	0	0	0	0
Pterocarya stenoptera	0	0	1	1	0	0/1	0	0	0	0	1	2	1	0	1	3	0	1	0	1	1	0	0	0	1	1	0	0	2	0	1	1	0	0	0	0	1	1	1	1	1	2	3	2	1	0	0	0	0
Pterocarya tonkinensis	0	1	1	1	0	0	0	0	0	0	1	2	1	0	1	3	0	0	0	0	0	0	0	0	0	0	0	0	0	0	0	0	0	0	0	0	0	0	0	0	0	0	0	0	0	0	0	0	0
Rhoiptelea chiliantha	0	0	0	0	0	0	0	0	0	0	0	0	0	0	?	?	0	0	?	?	?	?	?	0	0	0	0	0	1	0	0	0	0	0	0	1	0	0	?	?	?	?	0	0	0	1	0	0	0
Notes: morphological characters used in analyses (characters selections and explanations provided by Manos et al., 2001 and Manos et al., 2007):
1. Phenology								deciduous (0); evergrenn (1)
2. Terminal buds naked or with scales								naked (0); with scales (1)
3. Pith solid vs. chambered								solid (0); chambered (1)
4. Stipules								present (0); absent (1)
5. Phyllotaxy								alternate (0); opposite (1)
6. Leaflet arrangement								odd-pinnate (0); even-pinnate (1)
7. Leaflet margins								serrate (0); entire (1)
8. Leaflet abaxial surface								smooth (0); papillos (1)
9, Druse crystals in leaf palisade								present (0); absent (1)
10, Rhombiod crystals								absent (0); present (1)
11, Wood porosity								ring/semi-ring (0); diffuse (1)
12, Vessel plates								scalariform (0); scalariform in part (1); simple (2)
13, Vessel element length								>650µm (0); <650µm (1)
14, Vessel pores								angular to round (0); round (1)
15, Inflorescences androgynous vs. unisexual								androgynous (0); unisexual (1)
16. Number of staminate catkins per inflorescence								clusters to single (0); single (1)
17, Pistillate catkin								pendent (0); erect (1)
18, Pistillate spike								lax (0); condensed (1)
19, Flower sexuality								bisexual (0); unisexual (1)
20, Staminate bract lobation								3-lobed (0); 1-lobed (1)
21, Staminate bract vasculature								3 or more strands (0); single (1)
22, Staminate flower bracteoles present or absent								present (0); absent (1)
23, Staminate flower sepals								4 (0); 2 (1); absent (2)
24, Pollen pores								equatorial (0); subequatorial (1); heteropolar (2)
25, Pollen apertures number								triporate (0); 4 pores or more (1)
26, Pollen apertures shape								elongate (0); oblong to circular (1)
27, Pollen sculpturing								pseudocolpi absent (0); present (1)
28, Pollen wall								exine not thinning (0); exine thinning (1)
29, Pollen size								15 µm (0); 17-26 µm (1); >26 µm (2)
30, Pollen wall structure								nexine thick (0); nexine thin (1)
31, Ovary position								superior (0); inferior (1)
32, Ovary								2-loculed (0); 1-loculed (1)
33, Carpel fusion median vs. transverse								median (0); transverse (1)
34, Stigmatic disk								absent (0); present (1)
35, Stigma orientation								carinal (0); split-carinal (1); commissural (2)
36, Stylar morphology								two elongated stylar arms, stigmatic on inner surface (0); two short stylar arms, stigmatic on outer surface (1); obsolete stylar arms, stigma 4-lobed, stigmatic on outer surface (2); two elongated stylar arms, stigmatic on outer surface (3); and obsolete stylar arms, stigmatic papillae on all exposed areas (4)
37, Ovule type								anatropous (0); orthotropous (1)
38, Ovule layers								bitegmic (0); unitegmic (1)
39, Pistillate bract in fruit								free (0); attached (1)
40, Bract in fruit								large (0); small or fused to other parts (1)
41, Pistillate bract lobing								trilobed (0); unlobed (1)
42, Pistillate bracteole configuration								bracteoles rudimentary or absent, the ovary and stigmas exposed (0); bracteoles 2, posterior, forming a moderately high lobe obscuring the ovary but leaving the stigmas exposed, loosely to tightly adhering to the ovary (1); bracteoles 2, posterior, forming a high lobe obscuring the ovary and stigmas, fused to the ovary about halfway up (2); bracteoles 2, lateral, fused to the ovary about halfway …
43, Fruit types								simple (0); accessory fruit with wings-wings formed by 3-lobed bract (1); wings formed by bract and 2 bracteoles (2); wings formed by 2 bracteoles (3); wings formed by 2 lateral sepals and 2 bracteoles (4); accessory fruit without wings-husk formed by 4 sepals (5); husk formed by bract, 2 bracteoles and 4 sepals (6); husk formed by bract and bracteoles (7)
44, Fruit chambers at base								2 (0); 2 or 4 (1); 8 (2)
45, Nutshell schlerenchyma								principally fibers (0); principally isodiameteric sclereids (1)
46, Cotyledons								epogeous (0); hypogeous (1)
47, Cotyledonary node gaps								1-gap (0); 2+ gaps (1)
48, Cotyledonary node traces								2 traces (0); 3+ traces (1)
49, Seed oils								linolenic > linoleic/palmitic low (0); linolenic > linoleic/palmitic high (1); palmitic high/linoleic > oleic (2); linoleic > oleic/palmitic low (3); oleic > linoleic/palmitic low (4)
50, Base chromosome number:								x=16 (0); x=15 (1); x=28 (2)
51, Stigmatic area								Outer-facing part of the style arms (0); inner-facing part of the style arms (1); all surfaces of the stylar arms (2)
52, Wood idioblasts								Rhomboidal crystals absent (0), present in unchambered axial parenchyma (1); present in chambered axial parenchyma (2); present in ray parenchyma (3)
53, Lateral buds								Compact (0); elongate (1)
54, Lateral leaflets								Sessile or subsessile (0); petiolulate (1)
55, Mean leaflet number								12 or more (0); fewer than 12 (1)
56, Serration spacing								Teeth on serrate leaflet margins distributed one or fewer per secondary vein (0); two or more more per secondary vein (1)
57, Intersecondary veins in the leaflets								Rare (0); common (1)
58, Freely ending veinlets of the higher order venation on leaves								Less than 10 percent (0); 10 percent or more (1)
59, Peltate scales on the leaflet								Less than 100 um diam (0); greater than 120 um diam (1)
60, Nutshell lacunae								Absent (0); present (1)
61, The primary septum of the fruit								Thick (0); thin (1)
62, Position of vascular bundles relative to ribs on nuts								The vascular bundles may lie: on a smooth, unribbed surface (0); along ridges (1); follow grooves (2)
63, Fruit wing orientation relative to the long axis of the nutlet								Parallel (0); oblique (1); perpendicular (2)
64, Fruit wing venation,								Absent (0); subparallel (1); pinnate (2)
References
Manos PS, Stone DE (2001) Evolution, phylogeny, and systematics of the Juglandaceae. Annals of the Missouri Botanical Garden 88: 231-269.
Manos PS, Soltis PS, Soltis DE, Manchester SR, Oh SH, et al. (2007) Phylogeny of extant and fossil Juglandaceae inferred from the integration of molecular and morphological data sets. Systematic Biology 56: 412.
[truncated: 15 more columns]
