# Supplementary material for: Integrated Fossil and Molecular Data Reveal the Biogeographic Diversification of the Eastern Asian-Eastern North American Disjunct Hickory Genus (Carya Nutt.)
Source: PLoS One. 2013 Jul 16;8(7):e70449. doi: 10.1371/journal.pone.0070449 (PMC3713062; doi:10.1371/journal.pone.0070449)
Supplement: Table S4 — (XLS) [file pone.0070449.s004.xls]

## Sheet: TableS3
Table S4-Detailed information of extinct Carya species with fruit fossils.
Species Names	Epochs	Locations	References
Carya angulata Reid	Upper Pliocene	Netherlands, Germany and France	Manchester, 1987
Carya askenasyi (Kinkelin) Mai	Pliocene	Germany	Madler, 1939
Carya bohemica Brabenec	Miocene	Czech Republic and Poland	Mai, 1964; Manchester, 1987;
Carya caryoides (Kirchheimer) Leroy	Middle Miocene	Euskirchen and Germany	Manchester, 1987
Carya costata (Presl) Unger	Oligocene	Czech Republic	Mai, 1981
Carya florissantensis (lesquereux) MacGinitie	Upper Eocene to Lower Oligocene	Florissant beds of Colorado, USA	Manchester, 1987
Carya globosa (Ludwig) Mäller	Pliocene	Germany	Mädler, 1939
Carya kompassica(Gorbunov) Manchester	Miocene	Western Siberia	Manchester, 1987
Carya kryshtofovichii (Gorbunov) Manchester	Oligocene	Western Siberia	Manchester, 1987
Carya lacrymabunda (Koenig) Leroy	Upper Eocene to Lower Oligocene	Russia and Germany	Manchester, 1987
Carya leiocarpa Miki	Pliocene	Japan	Miki, 1955
Carya miocathayensis Hu & Chaney	Miocene	Shantung, China	Hu and Chaney, 1940
Carya nanocarpa Miki	Pliocene	Central Hondo, Japan	Miki, 1941
Carya ovatocarpa Miki	Neogene	Japan	Miki, 1955
Carya paludis-naabi Gregor	Miocene	Germany	Gregor, 1978
Carya pusilla Unger	Miocene	Germany, Poland and Czech Republic	Mai, 1981
Carya quadrangulara (Kirchheimer) Leroy	Middle Oligocene	Germany	Leroy, 1955
Carya rostrata (Schlotheim) Schimper	Upper Oligocene to Miocene	Germany	Mai, 1981
Carya rugosa Zablocki	Miocene	Poland	Mädler, 1939
Carya sp. Dorofeev	Oligocene	Western Siberia	Dorofeev, 1963
Carya sp. Manchester	Eocene	Oregon, USA	Manchester, 1987
Carya striata Miki	Neogene	Japan	Miki, 1955
Carya strychnine (Sternberg) Mai	Upper Oligocene; Middle Miocene	Germany	Mai, 1981
Carya ventricosa (Sternberg) Unger	Upper Oligocene to Lower Pliocene	Germany, Poland, Romania, and Russia	Mai, 1981
Carya washingtonensis Manchester	Miocene	Washington, USA	Manchester, 1987
References
Dorofeev PI (1963) Tretichnyye Flory Zapadnoy Sibiri. Moscow: Izd-vo Akademii Nauk SSSR.
Gergor HJ (1978) Die Miozänen frucht-nud samenfloren der Oberpfälzer Braunkohle I. Funder aus den sandigen Zwisehenmitteln. Palaeontographica Abteiling B Paläophytologie 167: 8-103.
Hu HH, Chaney RW (1940) A Miocene flora from Shantung Province, China. Washington DC: Carnegie Institution of Washington 507: 1-147.
Leroy JF (1955) Étude sur les Juglandaceae. Mémoirs du Museum National d'Histoire Naturelle. Nouvelle Série B 6: 1-246.
Mädler K (1939) Die Pliozäne Flora von Frankfurt am Main. Abhandlungen der Senckenbergischen Naturforschenden Gesellschaft 446: 53-125.
Mai DH (1964) Die Mastixioideen-Flora im Tertiär der Oberlausitz. Paläontologie Abhandlungen B 2: 1-192.
Mai DH (1981) Der Formenkreis der Vietnam-Nuß (Carya poilanei (Chev.) Leroy) in Europa. Feddes Repertorium 92: 339-385.
Manchester SR (1987) The fossil history of the Juglandaceae. Monographs in Systematic Botany from the Missouri Botanical Garden 21: 1-137.
Miki S (1941) On the change in flora in eastern Asia since the Tertiary period (I). The clay or lignite beds flora in Japan with special reference to the Pinus Trifolia Beds in central Hondo.Journal of Japanese Botany 11: 263-267.
Miki S (1955) Nut remains of Juglandaceae in Japan. Journal of Institute of Polytechnics Osaka City University, Series D: 6 131-149.
