# Supplementary material for: Integrated Fossil and Molecular Data Reveal the Biogeographic Diversification of the Eastern Asian-Eastern North American Disjunct Hickory Genus (Carya Nutt.)
Source: PLoS One. 2013 Jul 16;8(7):e70449. doi: 10.1371/journal.pone.0070449 (PMC3713062; doi:10.1371/journal.pone.0070449)
Supplement: Dataset S1 — The aligned sequence data is presented in Nexus format. (TXT) [file pone.0070449.s006.txt]

Dataset S1 Data matrices. The aligned sequence data is presented in Nexus format.

Partitions:
phyA = 1-873;
ITS = 874-1544;
matK = 1545-2606;
psbA_trnH = 2607-3116;
rbcL_atpB = 3117-3906;
rpoC1 = 2907-4689;
rps16 = 4690-5586;
trnL_F = 5587-6020.


#NEXUS
BEGIN DATA;
dimensions ntax=33 nchar=6020;
format datatype=DNA gap= -;

matrix
Alfaroa_guanacastensis    --------------------------------------------------
Carya_sinensis      GCCAAAGCAATTACCCAATTGCAGTCCTTGCCAAGTGGCAGCATGGAAAG
Carya_aquatica            ------------ACCCAATTGCAGTCCTTGCCAAGTGGCAGCATGGAAAG
Carya_cathayensis         ---------ATTACCCAATTGCAGTCCTTGCCAAGTGGCAGCATGGAAAG
Carya_cordiformis         GCCAAAGCAATTACCCAATTGCAGTCCTTGCCAAGTGGCAGCATGGAAAG
Carya_floridana           GCCAAAGCAATTACCCAATTGCAGTCCTTGCCAAGTGGCAGCATGGAAAG
Carya_glabra              GCCAAAGCAATTACCCAATTGCAGTCCTTGCCAAGTGGCAGCATGGAAAG
Carya_hunanensis          ------GCAATTACCCAATTGCAGTCCTTGCCAAGTGGCAGCATGGAAAG
Carya_illinoiensis        GCCAAAGCAATTACCCAATTGCAGTCCTTGCCAAGTGGCAGCATGGAAAG
Carya_kweichowensis       ---AAAGCAATTACCCAATTGCAGTCCTTGCCAAGTGGCAGCATGGAAAG
Carya_laciniosa           GCCAAAGCAATTACCCAATTGCAGTCCTTGCCAAGTGGCAGCATGGAAAG
Carya_myristiciformis     GCCAAAGCAATTACCCAATTGCAGTCCTTGCCAAGTGGCAGCATGGAAAG
Carya_ovalis              GCCAAAGCAATTACCCAATTGCAGTCCTTGCCAAGTGGCAGCATGGAAAG
Carya_ovata               ---AAAGCAATTACCCAATTGCAGTCCTTGCCAAGTGGCAGCATGGAAAG
Carya_pallida             GCCAAAGCAATTACCCAATTGCAGTCCTTGCCAAGTGGCAGCATGGAAAG
Carya_texana              GCCAAAGCAATTACCCAATTGCAGTCCTTGCCAAGTGGCAGCATGGAAAG
Carya_tomentosa           GCCAAAGCAATTACCCAATTGCAGTCCTTGCCAAGTGGCAGCATGGAAAG
Carya_tonkinensis         ------------ACCCAATTGCAGTCCTTGCCAAGTGGCAGCATGGAAAG
Cyclocarya_paliurus       ---AAAGCAATTACCCGATTGCAGTCCTTGCCAAGTGGCAGCATGGAAAG
Engelhardia_fenzelii      GCCAAAGCAATTACCCGATTGCAGTCCTTGCCAAGTGGCAGCATGGAAAG
Engelhardia_roxburghiana  GCCAAAGCAATTACCCGATTGCAGTCCTTGCCAAGTGGCAGCATGGAAAG
Engelhardia_serrata       GCCAAAGCAATTACCCGATTGCAGTCCTTGCCAAGTGGCAGCATGGAAAG
Engelhardia_spicata       GCCAAAGCAATTACCCGATTGCAGTCCTTGCCAAGTGGCAGCATGGAAAG
Juglans_cathayensis       ------GCAATTACCCGATTGCAGTCCTTGCCAAGTGGCAGAATGGAAAG
Juglans_cinerea           GCCAAAGCAATTACCCGATTGCAGTCCTTGCCAAGTGGCAGAATGGAACG
Juglans_manshurica        ---------ATTACCCGATTGCAGTCCTTGCCAAGTGGCAGAATGGAACG
Oreomunnea_mexicana       --------------------------------------------------
Platycarya_strobilacea    GCCAAAGCAATTACCCGTTTGCAGTCCTTGCCAAGTGGCAGCATGGAAAG
Pterocarya_delavayi       GCCAAAGCAATTACCCAATTGCAGTCCTTGCGAAGTGGCAGCATGGAAAG
Pterocarya_hupehensis     ---------------------CAGTCCTTGACAAGTGGCAGCATGGAAAG
Pterocarya_stenoptera     GCCAAAGCAATTACCCGATTGCAGTCCTTGCCAAGTGGCAGTATGGAAAG
Pterocarya_tonkinensis    GCCAAAGCAATTACCCGATTGCAGTCCTTGCCAAGTGGCAGTATGGAAAG
Rhoiptelea_chiliantha     GCCAAAGCAATTACCCGATTGCAGTCTTTGCCAAGTGGCAGCATGGAAAG

Alfaroa_guanacastensis    --------------------------------------------------
Carya_sinensis      GGTTTGTGATACAATGGTTCAAGAGGTTTTTGAGCTCACTGGTTATGACA
Carya_aquatica            GGTTTGTGATACAATGGTTCAAGAGGTTTTTGAGCTCACTGGTTATGACA
Carya_cathayensis         GGTTTGTGATACAATGGTTCAAGAGGTTTTTGAGCTCACTGGTTATGACA
Carya_cordiformis         GGTTTGTGATACAATGGTTCAAGAGGTTTTTGAGCTCACTGGTTATGACA
Carya_floridana           GGTTTGTGATACAATGGTTCAAGAGGTTTTTGAGCTCACTGGTTATGACA
Carya_glabra              GGTTTGTGATACAATGGTTCAAGAGGTTTTTGAGCTCACTGGTTATGACA
Carya_hunanensis          GGTTTGTGATACAATGGTTCAAGAGGTTTTTGAGCTCACTGGTTATGACA
Carya_illinoiensis        GGTTTGTGATACAATGGTTCAAGAGGTTTTTGAGCTCACTGGTTATGACA
Carya_kweichowensis       GGTTTGTGATACAATGGTTCAAGAGGTTTTTGAGCTCACTGGTTATGACA
Carya_laciniosa           GGTTTGTGATACAATGGTTCAAGAGGTTTTTGAGCTCACTGGTTATGACA
Carya_myristiciformis     GGTTTGTGATACAATGGTTCAAGAGGTTTTTGAGCTCACTGGTTATGACA
Carya_ovalis              GGTTTGTGATACAATGGTTCAAGAGGTTTTTGAGCTCACTGGTTATGACA
Carya_ovata               GGTTTGTGATACAATGGTTCAAGAGGTTTTTGAGCTCACTGGTTATGACA
Carya_pallida             GGTTTGTGATACAATGGTTCAAGAGGTTTTTGAGCTCACTGGTTATGACA
Carya_texana              GGTTTGTGATACAATGGTTCAAGAGGTTTTTGAGCTCACTGGTTATGACA
Carya_tomentosa           GGTTTGTGATACAATGGTTCAAGAGGTTTTTGAGCTCACTGGTTATGACA
Carya_tonkinensis         GGTTTGTGATACAATGGTTCAAGAGGTTTTTGAGCTCACTGGTTATGACA
Cyclocarya_paliurus       GGTTTGTGATACAATGGTTCAAGAGGTCTTTGAGCTCACTGGTTATGACA
Engelhardia_fenzelii      GGTTTGTGATACAATGGTTCAAGAGGTTTTTGAGCTTACTGGTTATGACA
Engelhardia_roxburghiana  AGTTTGTGATACAATGGTTCAAGAGGTTTTTGAGCTCACTGGTTATGACA
Engelhardia_serrata       GGTTTGTGATACAATGGTTCAAGAGGTTTTTGAGCTCACTGGCTATGACA
Engelhardia_spicata       GGTTTGTGATACAATGGTTCAAGAGGTTTTTGAGCTCACTGGCTATGACA
Juglans_cathayensis       GGTTTGTGATACAATGGTTCAAGAGGTTTTTGAGCTCACTGGTTATGACA
Juglans_cinerea           GGTTTGTGATACAATGGTTCAAGAGGTTTTTGAGCTCACTGGTTATGACA
Juglans_manshurica        GGTTTGTGATACAATGGTTCAAGAGGTTTTTGAGCTCACTGGTTATGACA
Oreomunnea_mexicana       --------------------------------------------------
Platycarya_strobilacea    GGTTTGTGATACAATGGTTCAAGAGGTTTTTGAGCTCACTGGTTATGACA
Pterocarya_delavayi       GGTTTGTGATACAATGGCTCAAGAGGTTTTTGAGCTCACTGGTTATGACA
Pterocarya_hupehensis     GGTTTGTGATACAATGGCTCAAGAGGTTTATGAGCTCACTGGTTATGACA
Pterocarya_stenoptera     AGTTTGTGATACAATGGTTCAAGAGGTTTTTGAGCTCACTGGTTATGACA
Pterocarya_tonkinensis    AGTTTGTGATACAATGGTTCAAGAGGTTTTTGAGCTCACTGGTTATGACA
Rhoiptelea_chiliantha     GCTTTGTGATACAATGGTTCAAGAGGTTTTTGAGCTCACAGGTTATGATA

Alfaroa_guanacastensis    --------------------------------------------------
Carya_sinensis      GGGTGATGGCATATAAATTTCATGATGATGATCATGGGGAAGTGGTCTCT
Carya_aquatica            GGGTGATGGCATATAAATTTCATGATGATGATCATGGGGAAGTGGTCTCT
Carya_cathayensis         GGGTGATGGCATATAAATTTCATGATGATGATCATGGGGAAGTGGTCTCT
Carya_cordiformis         GGGTGATGGCATATAAATTTCATGATGATGATCATGGGGAAGTGGTCTCT
Carya_floridana           GGGTGATGGCATATAAATTTCATGATGATGATCATGGGGAAGTGGTCTCT
Carya_glabra              GGGTGATGGCATATAAATTTCATGATGATGATCATGGGGAAGTGGTCTCT
Carya_hunanensis          GGGTGATGGCATATAAATTTCATGATGATGATCATGGGGAAGTGGTCTCT
Carya_illinoiensis        GGGTGATGGCATATAAATTTCATGATGATGATCATGGGGAAGTGGTCTCT
Carya_kweichowensis       GGGTGATGGCATATAAATTTCATGATGATGATCATGGGGAAGTGGTCTCT
Carya_laciniosa           GGGTGATGGCATATAAATTTCATGATGATGATCATGGGGAAGTGGTCTCT
Carya_myristiciformis     GGGTGATGGCATATAAATTTCATGATGATGATCATGGGGAAGTGGTCTCT
Carya_ovalis              GGGTGATGGCATATAAATTTCATGATGATGATCATGGGGAAGTGGTCTCT
Carya_ovata               GGGTGATGGCATATAAATTTCATGATGATGATCATGGGGAAGTGGTCTCT
Carya_pallida             GGGTGATGGCATATAAATTTCATGATGATGATCATGGGGAAGTGGTCTCT
Carya_texana              GGGTGATGGCATATAAATTTCATGATGATGATCATGGGGAAGTGGTCTCT
Carya_tomentosa           GGGTGATGGCATATAAATTTCATGATGATGATCATGGGGAAGTGGTCTCT
Carya_tonkinensis         GGGTGATGGCATATAAATTTCATGATGATGATCATGGGGAAGTGGTCTCT
Cyclocarya_paliurus       GGGTGATGGCATATAAATTTCATGATGATGATCATGGGGAAGTGGTCTCT
Engelhardia_fenzelii      GGGTGATGGCATATAAATTTCATGATGATGATCATGGGGAAGTGGTCTCT
Engelhardia_roxburghiana  GGGTGATGGCATATAAATTTCATGATGATGATCATGGGGAAGTGGTCTCT
Engelhardia_serrata       GGGTGATGGCATATAAGTTTCATGATGATGATCATGGGGAAGTGGTCTCT
Engelhardia_spicata       GGGTGATGGCATATAAGTTTCATGATGATGATCATGGGGAAGTGGTCTCT
Juglans_cathayensis       GGGTGATGGCATATAAATTTCATGATGATGATCATGGGGAAGTGGTCTCT
Juglans_cinerea           GGGTGATGGCATATAAATTTCATGATGATGATCATGGGGAAGTGGTCTCT
Juglans_manshurica        GGGTGATGGCATATAAATTTCATGATGATGATCATGGGGAAGTGGTCTCT
Oreomunnea_mexicana       --------------------------------------------------
Platycarya_strobilacea    GGGTGATGGCATATAAATTTCATGATGATGATCATGGGGAAGTGGTCTCT
Pterocarya_delavayi       GGGTGATGGTATATAAATTTCATGATGATGATCATGGGGAAGTGGTCTCT
Pterocarya_hupehensis     GGGTGATGGCATATAAATTTCATGATGATGATCATGGGGAAGTGGTCTCT
Pterocarya_stenoptera     GGGTGATGGCATATAAATTTCATGATGATGATCATGGGGAAGTGGTCTCT
Pterocarya_tonkinensis    GGGTGATGGCATATAAATTTCATGATGATGATCATGGGGAAGTGGTCTCT
Rhoiptelea_chiliantha     GGGTGATGGCATATAAGTTTCATGATGACGATCATGGGGAAGTGGTCTCT

Alfaroa_guanacastensis    --------------------------------------------------
Carya_sinensis      GAGACCACAAAACCTGGCCTAGAGCCATATCTGGGTTTGCATTATCCAGC
Carya_aquatica            GAGACCACAAAACCTGGCCTAGAGCCATATCTGGGTTTGCATTATCCAGC
Carya_cathayensis         GAGACCACAAAACCTGGCCTAGAGCCATATCTGGGTTTGCATTATCCAGC
Carya_cordiformis         GAGACCACAAAACCTGGCCTAGAGCCATATCTGGGTTTGCATTATCCAGC
Carya_floridana           GAGACCACAAAACCTGGCCTAGAGCCATATCTGGGTTTGCATTATCCAGC
Carya_glabra              GAGACCACAAAACCTGGCCTAGAGCCATATCTGGGTTTGCATTATCCAGC
Carya_hunanensis          GAGACCACAAAACCTGGCCTAGAGCCATATCTGGGTTTGCATTATCCAGC
Carya_illinoiensis        GAGACCACAAAACCTGGCCTAGAGCCATATCTGGGTTTGCATTATCCAGC
Carya_kweichowensis       GAGACCACAAAACCTGGCCTAGAGCCATATCTGGGTTTGCATTATCCAGC
Carya_laciniosa           GAGACCACAAAACCTGGCCTAGAGCCATATCTGGGTTTGCATTATCCAGC
Carya_myristiciformis     GAGACCACAAAACCTGGCCTAGAGCCATATCTGGGTTTGCATTATCCAGC
Carya_ovalis              GAGACCACAAAACCTGGCCTAGAGCCATATCTGGGTTTGCATTATCCAGC
Carya_ovata               GAGACCACAAAACCTGGCCTAGAGCCATATCTGGGTTTGCATTATCCAGC
Carya_pallida             GAGACCACAAAACCTGGCCTAGAGCCATATCTGGGTTTGCATTATCCAGC
Carya_texana              GAGACCACAAAACCTGGCCTAGAGCCATATCTGGGTTTGCATTATCCAGC
Carya_tomentosa           GAGACCACAAAACCTGGCCTAGAGCCATATCTGGGTTTGCATTATCCAGC
Carya_tonkinensis         GAGACCACAAAACCTGGCCTAGAGCCATATCTGGGTTTGCATTATCCAGC
Cyclocarya_paliurus       GAGACCACAAAACCTGGCCTAGAGCCATATCTGGGTTTGCATTATCCAGC
Engelhardia_fenzelii      GAGATCACAAAACCAGGCCTAGAGCCATATCTGGGTTTACATTACCCAGC
Engelhardia_roxburghiana  GAGATCACAAAACCAGGCCTAGAGCCATATCTGGGTTTGCATTACCCAGC
Engelhardia_serrata       GAGATCACAAAACCAGGCCTAGAGCCATATCTGGGTTTGCATTACCCAGC
Engelhardia_spicata       GAGATCACAAAACCAGGCCTAGAGCCATATCTGGGTTTGCATTACCCAGC
Juglans_cathayensis       GAGATCACAAAACCTGGCCTWGAGCCATATCTGGGTTTGCATTATCCAGC
Juglans_cinerea           GAGATCACAAAACCTGGCCTAGAGCCATATCTGGGTTTGCATTATCCAGC
Juglans_manshurica        GAGATCACAAAACCTGGCCTAGAGCCATATCTGGGTTTGCATTATCCAGC
Oreomunnea_mexicana       --------------------------------------------------
Platycarya_strobilacea    GAGATCACAAAACCTGACCTAGAGCCATATCTCGGTTTGCATTATCCAGC
Pterocarya_delavayi       GAGATCACAAAACCTGGCCTAGAGCCATATCTGGGTTTGCATTATCCAGC
Pterocarya_hupehensis     GAGATCACAAAACCTGGCCTAGAGCCATATCTGGGTTTGCATTATCCAGC
Pterocarya_stenoptera     GAGATCACAAAACCTGGCCTAGAGCCATATCTGGGTTTGCATTATCCAGC
Pterocarya_tonkinensis    GAGATCACAAAACCTGGCCTAGAGCCATATCTGGGTTTGCATTATCCAGC
Rhoiptelea_chiliantha     GAGATCACAAAGCCTGGCCTAGAGCCATATCTAGGTTTGCATTATCCAGC

Alfaroa_guanacastensis    --------------------------------------------------
Carya_sinensis      CACTGATATACCTCAGGCTGCACGCTTCTTGTTTATGAAGAATAAGGTTC
Carya_aquatica            CACTGATATACCTCAGGCTGCACGCTTCTTGTTTATGAAGAATAAGGTTC
Carya_cathayensis         CACTGATATACCTCAGGCTGCACGCTTCTTGTTTATGAAGAATAAGGTTC
Carya_cordiformis         CACTGATATACCTCAGGCTGCACGCTTCTTGTTTATGAAGAATAAGGTTC
Carya_floridana           CACTGATATACCTCAGGCTGCACGCTTCTTGTTTATGAAGAATAAGGTTC
Carya_glabra              CACTGATATACCTCAGGCTGCACGCTTCTTGTTTATGAAGAATAAGGTTC
Carya_hunanensis          CACTGATATACCTCAGGCTGCACGCTTCTTGTTTATGAAGAATAAGGTTC
Carya_illinoiensis        CACTGATATACCTCAGGCTGCACGCTTCTTGTTTATGAAGAATAAGGTTC
Carya_kweichowensis       CACTGATATACCTCAGGCTGCACGCTTCTTGTTTATGAAGAATAAGGTTC
Carya_laciniosa           CACTGATATACCTCAGGCTGCACGCTTCTTGTTTATGAAGAATAAGGTTC
Carya_myristiciformis     CACTGATATACCTCAGGCTGCACGCTTCTTGTTTATGAAGAATAAGGTTC
Carya_ovalis              CACTGATATACCTCAGGCTGCACGCTTCTTGTTTATGAAGAATAAGGTTC
Carya_ovata               CACTGATATACCTCAGGCTGCACGCTTCTTGTTTATGAAGAATAAGGTTC
Carya_pallida             CACTGATATACCTCAGGCTGCACGCTTCTTGTTTATGAAGAATAAGGTTC
Carya_texana              CACTGATATACCTCAGGCTGCACGCTTCTTGTTTATGAAGAATAAGGTTC
Carya_tomentosa           CACTGATATACCTCAGGCTGCACGCTTCTTGTTTATGAAGAATAAGGTTC
Carya_tonkinensis         CACTGATATACCTCAGGCTGCACGCTTCTTGTTTATGAAGAATAAGGTTC
Cyclocarya_paliurus       CACTGATATACCTCAGGCTGCACGCTTCTTGTTTATGAAGAATAAGGTTC
Engelhardia_fenzelii      CACTGATATACCTCAGGCTGCACGCTTCTTGTTTATGAAGAATAAGGTTC
Engelhardia_roxburghiana  CACTGATATACCTCAGGCTGCACGCTTCTTGTTTATGAAGAATAAGGTTC
Engelhardia_serrata       CACCGATATACCTCAGGCTGCACGCTTCTTGTTTATGAAGAATAAGGTTC
Engelhardia_spicata       CACCGATATACCTCAGGCTGCACGCTTCTTGTTTATGAAGAATAAGGTTC
Juglans_cathayensis       CACTGATATACCTCAGGCTGCACGCTTCTTGTTTATGAAGAATAAGATTC
Juglans_cinerea           CACTGATATACCTCAGGCTGCACGCTTCTTGTTTATGAAGAATAAGATTC
Juglans_manshurica        CACTGATATACCTCAGGCTGCACGCTTCTTGTTTATGAAGAATAAGATTC
Oreomunnea_mexicana       --------------------------------------------------
Platycarya_strobilacea    GACTGATATACCTCAGGCTGCACGCTTCTTGTTTATGAAGAATAAGGTTC
Pterocarya_delavayi       CACCGATATACCTCAGGCTGCACGCTTCTTGTTTATGAAGAATAAGGTTC
Pterocarya_hupehensis     CACCGATATACCTCACGCTGCACGCTTCTTGTTTATGAAGAATAAGGTTC
Pterocarya_stenoptera     CACTGATATACCTCAGGCTGCACGCTTCTTGTTTATGAAGAATAAGGTTC
Pterocarya_tonkinensis    CACTGATATACCTCAGGCTGCACGCTTCTTGTTTATGAAGAATAAGGTTC
Rhoiptelea_chiliantha     AACTGATATTCCTCAGGCTGCACGCTTCTTATTTATGAAAAATAAGGTCC

Alfaroa_guanacastensis    --------------------------------------------------
Carya_sinensis      GTATGATTGTTGATTGTCATGCAAGACATGTGAAGGTGCTTCAAGATGAG
Carya_aquatica            GTATGATTGTTGATTGTCATGCAAGACATGTGAAGGTGCTTCAAGATGAG
Carya_cathayensis         GTATGATTGTTGATTGTCATGCAAGACATGTGAAGGTGCTTCAAGATGAG
Carya_cordiformis         GTATGATTGTTGATTGTCATGCAAGACATGTGAAGGTGCTTCAAGATGAG
Carya_floridana           GTATGATTGTTGATTGTCATGCAAGACATGTGAAGGTGCTTCAAGATGAG
Carya_glabra              GTATGATTGTTGATTGTCATGCAAGACATGTGAAGGTGCTTCAAGATGAG
Carya_hunanensis          GTATGATTGTTGATTGCCATGCAAGACATGTGAAGGTGCTTCAAGATGAG
Carya_illinoiensis        GTATGATTGTTGATTGTCATGCAAGACATGTGAAGGTGCTTCAAGATGAG
Carya_kweichowensis       GTATGATTGTTGATTGTCATGCAAGACATGTGAAGGTGCTTCAAGATGAG
Carya_laciniosa           GTATGATTGTTGATTGTCATGCAAGACATGTGAAGGTGCTTCAAGATGAG
Carya_myristiciformis     GTATGATTGTTGATTGTCATGCAAGACATGTGAAGGTGCTTCAAGATGAG
Carya_ovalis              GTATGATTGTTGATTGTCATGCAAGACATGTGAAGGTGCTTCAAGATGAG
Carya_ovata               GTATGATTGTTGATTGTCATGCAAGACATGTGAAGGTGCTTCAAGATGAG
Carya_pallida             GTATGATTGTTGATTGTCATGCAAGACATGTGAAGGTGCTTCAAGATGAG
Carya_texana              GTATGATTGTTGATTGTCATGCAAGACATGTGAAGGTGCTTCAAGATGAG
Carya_tomentosa           GTATGATTGTTGATTGTCATGCAAGACATGTGAAGGTGCTTCAAGATGAG
Carya_tonkinensis         GTATGATTGTTGATTGCCATGCAAGACATGTGAAGGTGCTTCAAGATGAG
Cyclocarya_paliurus       GTATGATTGTTGATTGTCGTGCAGGACATGTGAAGGTGCTTCAAGATGAG
Engelhardia_fenzelii      GTATGATTGTTGATTGTCGTGCAAGACATGTGAAGGTGTTTCAAGATGAG
Engelhardia_roxburghiana  GTATGATTGTTGATTGTCGTGCAAGACATGTGAAGGTGCTTCAAGATGAG
Engelhardia_serrata       GTATGATTGTTGATTGTCGTGCAAGACATGTGAAGGTGCTTCAAGATGAG
Engelhardia_spicata       GTATGATTGTTGATTGTCGTGCAAGACATGTGAAGGTGCTTCAAGATGAG
Juglans_cathayensis       GTATGATTGTTGATTGTCATGCAGGACAAGTGAAGGTGCTTCAAGATGAG
Juglans_cinerea           GTATGATTGTTGATTGTCATGCAGGACAAGTGAAGGTGCTTCAAGATGAG
Juglans_manshurica        GTATGATTGTTGATTGTCATGCAGGACAAGTGAAGGTGCTTCAAGATGAG
Oreomunnea_mexicana       --------------------------------------------------
Platycarya_strobilacea    GTATGATTGTTGATTGTCGTGCAAGACATGTGAAGGTGCTTCAAGATGAG
Pterocarya_delavayi       GTATGATTGTTGATTGTCATGCAGGACATGTGAAGGTGCTTCAAGATGAG
Pterocarya_hupehensis     GTATGATTGTTGATTGTCATGCAGGACATGTGAAGGTGCTTCAAGATGAG
Pterocarya_stenoptera     GTATGATTGTTGATTGTCGTGCAGGACATGTGAAGGTGCTTCAAGATGAG
Pterocarya_tonkinensis    GTATGATTGTTGATTGTCGTGCAGGACATGTGAAGGTGCTTCAAGATGAG
Rhoiptelea_chiliantha     GTATGATTGTTGATTGTCATGCAAGACATGTGAAGGTGCTTCAAGATGAG

Alfaroa_guanacastensis    --------------------------------------------------
Carya_sinensis      AAGCTTCCATTTGATCTGACGTTGTGTGGTTCAACCTTAAGGGCACCACA
Carya_aquatica            AAGCTTCCATTTGATCTGACGTTGTGTGGTTCAACCTTAAGGGCACCACA
Carya_cathayensis         AAGCTTCCATTTGATCTGACGTTGTGTGGTTCAACCTTAAGGGCACCACA
Carya_cordiformis         AAGCTTCCATTTGATCTGACGTTGTGTGGTTCAACCTTAAGGGCACCACA
Carya_floridana           AAGCTTCCATTTGATCTGACGTTGTGTGGTTCAACCTTAAGGGCACCACA
Carya_glabra              AAGCTTCCATTTGATCTGACGTTGTGTGGTTCAACCTTAAGGGCACCACA
Carya_hunanensis          AAGCTTCCATTTGATCTGACGTTGTGTGGTTCAACCTTAAGGGCACCACA
Carya_illinoiensis        AAGCTTCCATTTGATCTGACGTTGTGTGGTTCAACCTTAAGGGCACCACA
Carya_kweichowensis       AAGCTTCCATTTGATCTGACGTTGTGTGGTTCAACCTTAAGGGCACCACA
Carya_laciniosa           AAGCTTCCATTTGATCTGACGTTGTGTGGTTCAACCTTAAGGGCACCACA
Carya_myristiciformis     AAGCTTCCATTTGATCTGACGTTGTGTGGTTCAACCTTAAGGGCACCACA
Carya_ovalis              AAGCTTCCATTTGATCTGACGTTGTGTGGTTCAACCTTAAGGGCACCACA
Carya_ovata               AAGCTTCCATTTGATCTGACGTTGTGTGGTTCAACCTTAAGGGCACCACA
Carya_pallida             AAGCTTCCATTTGATCTGACGTTGTGTGGTTCAACCTTAAGGGCACCACA
Carya_texana              AAGCTTCCATTTGATCTGACGTTGTGTGGTTCAACCTTAAGGGCACCACA
Carya_tomentosa           AAGCTTCCATTTGATCTGACGTTGTGTGGTTCAACCTTAAGGGCACCACA
Carya_tonkinensis         AAGCTTCCATTTGATCTGACGTTGTGTGGTTCAACCTTAAGGGCACCACA
Cyclocarya_paliurus       AAGCTTCCATTCGATCTGACGTTGTGTGGTTCAACCTTAAGGGCACCACA
Engelhardia_fenzelii      AAGCTTCCGTTTGATCTGACATTGTGCGGTTCAACCTTAAGGGCGCCACA
Engelhardia_roxburghiana  AAGCTTCCGTTTGATCTGACATTGTGCGGTTCAACCTTAAGGGCACCACA
Engelhardia_serrata       AAGCTTCCGTTTGATCTGACATTGTGCGGTTCAACCTTAAGGGCACCACA
Engelhardia_spicata       AAGCTTCCGTTTGATCTGACATTGTGCGGTTCAACCTTAAGGGCACCACA
Juglans_cathayensis       AAGCTTCCATTTGATCTGACGTTGTGTGGTTCAACCTTAAGGGCACCACA
Juglans_cinerea           AAGCTTCCATTTGATCTGACGTTGTGTGGTTCAACCTTAAGGGCACCACA
Juglans_manshurica        AAGCTTCCATTTGATCTGACGTTGTGTGGTTCAACCTTAAGGGCACCACA
Oreomunnea_mexicana       --------------------------------------------------
Platycarya_strobilacea    AAGCTTCCACTTGATCTGACGTTGTGTGGTTCAACCTTAAGGGCACCACA
Pterocarya_delavayi       AAGCTTCCATTTGATCTGACGTTGTGTGGTTCAACCTTAAGGGCACCACA
Pterocarya_hupehensis     AAGCTTCCATTTGATCTGACGTTGTGTGGTTCAACCTTAAGGGCACCACA
Pterocarya_stenoptera     AAGCTTCCATTTGATCTGACGTTGTGTGGTTCAACCTTAAGGGCACCACA
Pterocarya_tonkinensis    AAGCTTCCATTTGATCTGACGTTGTGTGGTTCAACCTTAAGGGCACCACA
Rhoiptelea_chiliantha     AAGCTTCCGTTTGATCTGACATTGTGTGGTTCAACCTTAAGGGCACCACA

Alfaroa_guanacastensis    --------------------------------------------------
Carya_sinensis      CAGTTGCCATTTACAGTACATGGAGAACATGAATTCCATTGCTTCTCTCG
Carya_aquatica            CAGTTGCCATTTACAGTACATGGAGAACATGAATTCCATTGCTTCTCTCG
Carya_cathayensis         CAGTTGCCATTTACAGTACATGGAGAACATGAATTCCATTGCTTCTCTCG
Carya_cordiformis         CAGTTGCCATTTACAGTACATGGAGAACATGAATTCCATTGCTTCTCTCG
Carya_floridana           CAGTTGCCATTTACAGTACATGGAGAACATGAATTCCATTGCTTCTCTCG
Carya_glabra              CAGTTGCCATTTACAGTACATGGAGAACATGAATTCCATTGCTTCTCTCG
Carya_hunanensis          CAGTTGCCATTTACAGTACATGGAGAACATGAATTCCATTGCTTCTCTTG
Carya_illinoiensis        CAGTTGCCATTTACAGTACATGGAGAACATGAATTCCATTGCTTCTCTCG
Carya_kweichowensis       CAGTTGCCATTTACAGTACATGGAGAACATGAATTCCATTGCTTCTCTCG
Carya_laciniosa           CAGTTGCCATTTACAGTACATGGAGAACATGAATTCCATTGCTTCTCTCG
Carya_myristiciformis     CAGTTGCCATTTACAGTACATGGAGAACATGAATTCCATTGCTTCTCTCG
Carya_ovalis              CAGTTGCCATTTACAGTACATGGAGAACATGAATTCCATTGCTTCTCTCG
Carya_ovata               CAGTTGCCATTTACAGTACATGGAGAACATGAATTCCATTGCTTCTCTCG
Carya_pallida             CAGTTGCCATTTACAGTACATGGAGAACATGAATTCCATTGCTTCTCTCG
Carya_texana              CAGTTGCCATTTACAGTACATGGAGAACATGAATTCCATTGCTTCTCTCG
Carya_tomentosa           CAGTTGCCATTTACAGTACATGGAGAACATGAATTCCATTGCTTCTCTCG
Carya_tonkinensis         CAGTTGCCATTTACAGTACATGGAGAACATGAATTCCATTGCTTCTCTTG
Cyclocarya_paliurus       CAGTTGCCATTTACAGTACATGGAGAACATGAATTCCATTGCTTCTCTAG
Engelhardia_fenzelii      CAGTTGCCATTTACAGTACATGGAGAACATGAATTCCATTGCTTCTCTAG
Engelhardia_roxburghiana  CAGTTGCCATTTACAGTACATGGAGAACATGAATTCCATTGCTTCTCTAG
Engelhardia_serrata       CAGTTGCCATTTACAGTACATGGAAAACATGAATTCCATTGCTTCTCTAG
Engelhardia_spicata       CAGTTGCCATTTACAGTACATGGAGAACATGAATTCCATTGCTTCTCTAG
Juglans_cathayensis       CAGTTGCCATTTACAGTACATGGAGAACATGAATTCCATTGCTTCTCTAG
Juglans_cinerea           CAGTTGCCATTTACAGTACATGGAGAACATGAATTCCATTGCTTCTCTAG
Juglans_manshurica        CAGTTGCCATTTACAGTACATGGAGAACATGAATTCCATTGCTTCTCTAG
Oreomunnea_mexicana       --------------------------------------------------
Platycarya_strobilacea    CAGTTGCCATTTACAGTACATGGAGAACATGAATTCCATTGCTTCTCTAG
Pterocarya_delavayi       CAGTTGCCATTTACAGTACATGGAGAACATGAATTCCACTGCTTCTCTAG
Pterocarya_hupehensis     CAGTTGCCATTTACAGTACATGGAGAACATGAATTCCACTGCTTCTCTAG
Pterocarya_stenoptera     CAGTTGCCATTTACAGTACATGGAGAACATGAATTCCATTGCTTCTCTAG
Pterocarya_tonkinensis    CAGTTGCCATTTACAGTACATGGAGAACATGAATTCCATTGCTTCTCTAG
Rhoiptelea_chiliantha     CAGTTGCCATTTACAGTACATGGAGAACATGAATTCCATTGCTTCTCTAG

Alfaroa_guanacastensis    --------------------------------------------------
Carya_sinensis      TTATGGCAGTTGTAGTTAATGATGCAGAAGAAGAGGGAGACAGCTCTAAC
Carya_aquatica            TTATGGCAGTTGTAGTTAATGATGCAGAAGAAGAGGGAGACAGCTCTAAC
Carya_cathayensis         TTATGGCAGTTGTAGTTAATGATGCAGAAGAAGAGGGAGACAGCTCTAAC
Carya_cordiformis         TTATGGCAGTTGTAGTTAATGATGCAGAAGAAGAGGGAGACAGCTCTAAC
Carya_floridana           TTATGGCAGTTGTAGTTAATGATGCAGAAGAAGAGGGAGACAGCTCTAAC
Carya_glabra              TTATGGCAGTTGTAGTTAATGATGCAGAAGAAGAGGGAGACAGCTCTAAC
Carya_hunanensis          TTATGGCAGTTGTAGTTAATGATGCAGAAGAAGAGGGAGACAGCTCTAAC
Carya_illinoiensis        TTATGGCAGTTGTAGTTAATGATGCAGAAGAAGAGGGAGACAGCTCTAAC
Carya_kweichowensis       TTATGGCAGTTGTAGTTAATGATGCAGAAGAAGAGGGAGACAGCTCTAAC
Carya_laciniosa           TTATGGCAGTTGTAGTTAATGATGCAGAAGAAGAGGGAGACAGCTCTAAC
Carya_myristiciformis     TTATGGCAGTTGTAGTTAATGATGCAGAAGAAGAGGGAGACAGCTCTAAC
Carya_ovalis              TTATGGCAGTTGTAGTTAATGATGCAGAAGAAGAGGGAGACAGCTCTAAC
Carya_ovata               TTATGGCAGTTGTAGTTAATGATGCAGAAGAAGAGGGAGACAGCTCTAAC
Carya_pallida             TTATGGCAGTTGTAGTTAATGATGCAGAAGAAGAGGGAGACAGCTCTAAC
Carya_texana              TTATGGCAGTTGTAGTTAATGATGCAGAAGAAGAGGGAGACAGCTCTAAC
Carya_tomentosa           TTATGGCAGTTGTAGTTAATGATGCAGAAGAAGAGGGAGACAGCTCTAAC
Carya_tonkinensis         TTATGGCAGTTGTAGTTAATGATGCAGAAGAAGAGGGAGACAGCTCTAAC
Cyclocarya_paliurus       TTATGGCAGTTGTAGTTAATGATGCAGAAGAAGAGGGAGAAAGCTCTAAC
Engelhardia_fenzelii      TTATGGCAGTCGTAGTTAATGATGCAGATGAAGAGGGAGACGGCTCTAAC
Engelhardia_roxburghiana  TTATGGCAGTTGTAGTTAATGATGCAGATGAAGAGGGAGACAGCTCTAAC
Engelhardia_serrata       TTATGGCAGTTGTAGTTAATGATGCAGATGAAGAGGGAGACAGCTCTAAC
Engelhardia_spicata       TTATGGCAGTTGTAGTTAATGATGCAGATGAAGAGGGAGACAGCTCTAAC
Juglans_cathayensis       TTATGGCAGTTGTAGTTAATGATGCTGAAGAAGAGGGAGACAGCTCTAAC
Juglans_cinerea           TTATGGCAGTTGTAGTTAATGATGCTGAAGAAGAGGGAGACAGCTCTAAC
Juglans_manshurica        TTATGGCAGTTGTAGTTAATGATGCTGAAGAAGAGGGAGACAGCTCTAAC
Oreomunnea_mexicana       --------------------------------------------------
Platycarya_strobilacea    TTATGGCAGTTGTAGTTAATGATTCAGAAGAAGAGGGAGACAGCTCTAAC
Pterocarya_delavayi       TTATGGCAGTTGTAGTTAATGATGCAGAAGAAGAGGGAGACAGCTCTAAC
Pterocarya_hupehensis     TTATGGCAGTTGTAGTTAATGATGCAGAAGAAGAGGGAGACAGCTCTAAC
Pterocarya_stenoptera     TTATGGCAGTTGTAGTTAATGATGCAGAAGAAGAGGGAGACAGCTCTAAC
Pterocarya_tonkinensis    TTATGGCAGTTGTAGTTAATGATGCAGAAGAAGAGGGAGACAGCTCTAAC
Rhoiptelea_chiliantha     TTATGGCGGTTGTGGTTAATGATGGGGATGAAGAGGGAGACAACTCTAAC

Alfaroa_guanacastensis    --------------------------------------------------
Carya_sinensis      ACTGTGCAGCCACAAAAGAGAAAAAGACTCTGGGGTTTGGTTGTATGCCA
Carya_aquatica            ACTGTGCAGCCACAAAAGAGAAAAAGACTCTGGGGTTTGGTTGTATGCCA
Carya_cathayensis         ACTGTGCAGCCACAAAAGAGAAAGAGACTCTGGGGTTTGGTTGTATGCCA
Carya_cordiformis         ACTGTGCAGCCACAAAAGAGAAAAAGACTCTGGGGTTTGGTTGTATGCCA
Carya_floridana           ACTGTGCAGCCACAAAAGAGAAAAAGACTCTGGGGTTTGGTTGTATGCCA
Carya_glabra              ACTGTGCAGCCACAAAAGAGAAAAAGACTCTGGGGTTTGGTTGTATGCCA
Carya_hunanensis          ACTGTGCAGCCACAAAAGAGAAAAAGACTCTGGGGTTTGGTTGTATGCCA
Carya_illinoiensis        ACTGTGCAGCCACAAAAGAGAAAAAGACTCTGGGGTTTGGTTGTATGCCA
Carya_kweichowensis       ACTGTGCAGCCACAAAAGAGAAAGAGACTCTGGGGTTTGGTTGTATGCCA
Carya_laciniosa           ACTGTGCAGCCACAAAAGAGAAAAAGACTCTGGGGTTTGGTTGTATGCCA
Carya_myristiciformis     ACTGTGCAGCCACAAAAGAGAAAAAGACTCTGGGGTTTGGTTGTATGCCA
Carya_ovalis              ACTGTGCAGCCACAAAAGAGAAAAAGACTCTGGGGTTTGGTTGTATGCCA
Carya_ovata               ACTGTGCAGCCACAAAAGAGAAAAAGACTCTGGGGTTTGGTTGTATGCCA
Carya_pallida             ACTGTGCAGCCACAAAAGAGAAAAAGACTCTGGGGTTTGGTTGTATGCCA
Carya_texana              ACTGTGCAGCCACAAAAGAGAAAAAGACTCTGGGGTTTGGTTGTATGCCA
Carya_tomentosa           ACTGTGCAGCCACAAAAGAGAAAAAGACTCTGGGGTTTGGTTGTATGCCA
Carya_tonkinensis         ACTGTGCAGCCACAAAAGAGAAAAAGACTCTGGGGTTTGGTTGTATGCCA
Cyclocarya_paliurus       ACTGTGCAGCCACAAAAGAGAAAAAGACTATGGGGTTTGGTTGTATGCCA
Engelhardia_fenzelii      TCTGTGCAGCCACAAAAGAGAAAAAGACTCTGGGGTTTGGTTGTATGCCA
Engelhardia_roxburghiana  TCTGTGCAGCCACAAAAGAGAAAAAGACTATGGGGTTTGGTTGTATGCCA
Engelhardia_serrata       TCTGTGCAGCCACAAAAGAGAAAAAGACTCTGGGGTTTGGTTGTATGCCA
Engelhardia_spicata       TCTGTGCAGCCACAAAAGAGAAAAAGACTCTGGGGTTTGGTTGTATGCCA
Juglans_cathayensis       ACTGTGCAGCCACAAAAGAGAAAAAGACTCTGGGGTTTGGTTGTATGCCA
Juglans_cinerea           ACTGTGCAGCCACAAAAGAGAAAAAGACTCTGGGGTTTGGTTGTATGCCA
Juglans_manshurica        ACTGTGCAGCCACAAAAGAGAAAAAGACTCTGGGGTTTGGTTGTATGCCA
Oreomunnea_mexicana       --------------------------------------------------
Platycarya_strobilacea    ACTGTGCAGCCACAAAAGAGAAAAAGACTCTGGGGTTTGGTTGTATGCCA
Pterocarya_delavayi       ACTGTGCAGCCACAAAAGAGAAAAAGACTCTGGGGTTTGGTTGTATGCCA
Pterocarya_hupehensis     ACTGTGCAGCCACAAAAGAGAAAAAGACTCTGGGGTTTGGTTGTATGCCA
Pterocarya_stenoptera     ACTGTGCAGCCACAAAAGAGAAAAAGACTATGGGGTTTGGTTGTATGCCA
Pterocarya_tonkinensis    ACTGTGCAGCCACAAAAGAGAAAAAGACTATGGGGTTTGGTTGTATGCCA
Rhoiptelea_chiliantha     TCTGTGCAGCCACAGAAGAGAAAGAGACTCTGGGGTTTGGTAGTATGCCA

Alfaroa_guanacastensis    --------------------------------------------------
Carya_sinensis      TAACACAACTCCTAGGTTTGTTCCATTCCCTCTTAGGTATGCCTGTGAGT
Carya_aquatica            TAACACAACTCCTAGGTTTGTTCCATTCCCTCTTAGGTATGCCTGTGAGT
Carya_cathayensis         TAACACAACTCCTAGGTTTGTTCCATTCCCTCTTAGGTATGCCTGTGAGT
Carya_cordiformis         TAACACAACTCCTAGGTTTGTTCCATTCCCTCTTAGGTATGCCTGTGAGT
Carya_floridana           TAACACAACTCCTAGGTTTGTTCCATTCCCTCTTAGGTATGCCTGTGAGT
Carya_glabra              TAACACAACTCCTAGGTTTGTTCCATTCCCTCTTAGGTATGCCTGTGAGT
Carya_hunanensis          TAACACAACTCCTAGGTTTGTTCCATTCCCTCTTAGGTATGCCTGTGAGT
Carya_illinoiensis        TAACACAACTCCTAGGTTTGTTCCATTCCCTCTTAGGTATGCCTGTGAGT
Carya_kweichowensis       TAACACAACTCCTAGGTTTGTTCCATTCCCTCTTAGGTATGCCTGTGAGT
Carya_laciniosa           TAACACAACTCCTAGGTTTGTTCCATTCCCTCTTAGGTATGCCTGTGAGT
Carya_myristiciformis     TAACACAACTCCTAGGTTTGTTCCATTCCCTCTTAGGTATGCCTGTGAGT
Carya_ovalis              TAACACAACTCCTAGGTTTGTTCCATTCCCTCTTAGGTATGCCTGTGAGT
Carya_ovata               TAACACAACTCCTAGGTTTGTTCCATTCCCTCTTAGGTATGCCTGTGAGT
Carya_pallida             TAACACAACTCCTAGGTTTGTTCCATTCCCTCTTAGGTATGCCTGTGAGT
Carya_texana              TAACACAACTCCTAGGTTTGTTCCATTCCCTCTTAGGTATGCCTGTGAGT
Carya_tomentosa           TAACACAACTCCTAGGTTTGTTCCATTCCCTCTTAGGTATGCCTGTGAGT
Carya_tonkinensis         TAACACAACTCCTAGGTTTGTTCCATTCCCTCTTAGGTATGCCTGTGAGT
Cyclocarya_paliurus       TAACACAACTCCTAGGTTTGTTCCATTCCCTCTTAGGTATGCCTGTGAGT
Engelhardia_fenzelii      TAATACAACTCCTAGGTTTGTTCCATTCCCTCTTAGGTATGCCTGTGAGT
Engelhardia_roxburghiana  TAATACAACTCCTAGGTTTGTTCCATTCCCTCTTAGGTATGCCTGTGAGT
Engelhardia_serrata       TAATACAACTCCTAAGTTTGTCCCATTCCCTCTTAGGTATGCCTGTGAGT
Engelhardia_spicata       TAATACAACTCCTAGGTTTGTCCCATTCCCTCTTAGGTATGCCTGTGAGT
Juglans_cathayensis       TAACACAACTCCTAGGTTTGTTCCATTCCCTCTTAGGTATGCCTGTGAGT
Juglans_cinerea           TAACACAACTCCTAGGTTTGTTCCATTCCCTCTTAGGTATGCCTGTGAGT
Juglans_manshurica        TAACACAACTCCTAGGTTTGTTCCATTCCCTCTTAGGTATGCCTGTGAGT
Oreomunnea_mexicana       --------------------------------------------------
Platycarya_strobilacea    TAACACAACTCCTAGGTTTGTTCCATTCCCTCTTAGGTATGCCTGTGAGT
Pterocarya_delavayi       TAACACAACTCCTAGGTTTGTTCCATTCCCTCTTAGGTATGCCTGTGAGT
Pterocarya_hupehensis     TAACACAACTCTTAGGTTTGTTCCATTCCCTCTTAGGTATGCCTGTGAGT
Pterocarya_stenoptera     TAACACAACTCCTAGGTTTGTTCCATTCCCTCTTAGGTATGCCTGTGAGT
Pterocarya_tonkinensis    TAACACAACTCCTAGGTTTGTTCCATTCCCTCTTAGGTATGCCTGTGAGT
Rhoiptelea_chiliantha     TAACACAACTCCGAGATTTGTTCCATTCCCTCTTAGGTATGCCTGTGAGT

Alfaroa_guanacastensis    --------------------------------------------------
Carya_sinensis      TTCTAGCTCAAGTATTTGCTATCCATGTGAATAAGGAGTTGGAGTTAGAA
Carya_aquatica            TTCTAGCTCAAGTATTTGCCATCCATGTGAATAAGGAGTTGGAGTTAGAA
Carya_cathayensis         TTCTAGCTCAAGTATTTGCCATCCATGTGAATAAGGAGTTGGAGTTAGAA
Carya_cordiformis         TTCTAGCTCAAGTATTTGCCATCCATGTGAATAAGGAGTTGGAGTTAGAA
Carya_floridana           TTCTAGCTCAAGTATTTGCCATCCATGTGAATAAGGAGTTGGAGTTAGAA
Carya_glabra              TTCTAGCTCAAGTATTTGCCATCCATGTGAATAAGGAGTTGGAGTTAGAA
Carya_hunanensis          TTCTAGCTCAAGTATTTGCTATCCATGTGAATAAGGAGTTGGAGTTAGAA
Carya_illinoiensis        TTCTAGCTCAAGTATTTGCCATCCATGTGAATAAGGAGTTGGAGTTAGAA
Carya_kweichowensis       TTCTAGCTCAAGTATTTGCCATCCATGTGAATAAGGAGTTGGAGTTAGAA
Carya_laciniosa           TTCTAGCTCAAGTATTTGCCATCCATGTGAATAAGGAGTTGGAGTTAGAA
Carya_myristiciformis     TTCTAGCTCAAGTATTTGCCATCCATGTGAATAAGGAGTTGGAGTTAGAA
Carya_ovalis              TTCTAGCTCAAGTATTTGCCATCCATGTGAATAAGGAGTTGGAGTTAGAA
Carya_ovata               TTCTAGCTCAAGTATTTGCCATCCATGTGAATAAGGAGTTGGAGTTAGAA
Carya_pallida             TTCTAGCTCAAGTATTTGCCATCCATGTGAATAAGGAGTTGGAGTTAGAA
Carya_texana              TTCTAGCTCAAGTATTTGCCATCCATGTGAATAAGGAGTTGGAGTTAGAA
Carya_tomentosa           TTCTAGCTCAAGTATTTGCCATCCATGTGAATAAGGAGTTGGAGTTAGAA
Carya_tonkinensis         TTCTAGCTCAAGTATTTGCTATCCATGTGAATAAGGAGTTGGAGTTAGAA
Cyclocarya_paliurus       TTCTAGCTCAAGTATTTGCCATCCATGTGAATAAGGAATTGGAGTTAGAA
Engelhardia_fenzelii      TTCTAGCTCAAGTATTTGCTATCCATGTGAATAAGGAATTGGAGTTAGAA
Engelhardia_roxburghiana  TTCTAGCTCAAGTATTTGCTATCCATGTGAATAAGGAATTGGAGTTAGAA
Engelhardia_serrata       TTCTAGCTCAAGTATTTGCTATCCATGTGAATAAGGAATTGGAGTTAGAA
Engelhardia_spicata       TTCTAGCTCAAGTATTTGCTATCCATGTGAATAAGGAATTGGAGTTAGAA
Juglans_cathayensis       TTCTAGCTCAAGTATTTGCCATCCATGTGAATAAGGAATTGGAGTTAGAA
Juglans_cinerea           TTCTAGCTCAAGTATTTGCCATCCATGTGAATAAGGAATTGGAGTTAGAA
Juglans_manshurica        TTCTAGCTCAAGTATTTGCCATCCATGTGAATAAGGAATTGGAGTTAGAA
Oreomunnea_mexicana       --------------------------------------------------
Platycarya_strobilacea    TTCTAGCTCAAGTATTTGCCATCCATGTGAATAAGGAATTGGAGTTAGAA
Pterocarya_delavayi       TTCTAGCTCAAGTATTTGCCATCCATGTGAATAAGGAATTGGAGTTAGAA
Pterocarya_hupehensis     TTCTAGCTCAAGTATTTGCCATCCATGTGAATAAGGAATTGGAGTTAGAA
Pterocarya_stenoptera     TTCTAGCTCAAGTATTTGCCATCCATGTGAATAAGGAATTGGAGTTAGAA
Pterocarya_tonkinensis    TTCTAGCTCAAGTATTTGCCATCCATGTGAATAAGGAATTGGAGTTAGAA
Rhoiptelea_chiliantha     TTCTAGCTCAAGTATTTGCCATCCATGTGAATAAGGAATTGGAGTTAGAA

Alfaroa_guanacastensis    --------------------------------------------------
Carya_sinensis      AATCAAATTGTTGAGAAGAACATCTTGCGTACCCAAACGCTCTTGTGTGA
Carya_aquatica            AATCAAATTGTTGAGAAGAACATCTTGCGTACCCAAACGCTCTTGTGTGA
Carya_cathayensis         AATCAAATTGTTGAGAAGAACATCTTGCGTACCCAAACGCTCTTGTGTGA
Carya_cordiformis         AATCAAATTGTTGAGAAGAACATCTTGCGTACCCAAACGCTCTTGTGTGA
Carya_floridana           AATCAAATTGTTGAGAAGAACATCTTGCGTACCCAAACGCTCTTGTGTGA
Carya_glabra              AATCAAATTGTTGAGAAGAACATCTTGCGTACCCAAACGCTCTTGTGTGA
Carya_hunanensis          AATCAAATTGTTGAGAAGAACATCTTGCGTACCCAAACGCTCTTGTGTGA
Carya_illinoiensis        AATCAAATTGTTGAGAAGAACATCTTGCGTACCCAAACGCTCTTGTGTGA
Carya_kweichowensis       AATCAAATTGTTGAGAAGAACATCTTGCGTACCCAAACGCTCTTGTGTGA
Carya_laciniosa           AATCAAATTGTTGAGAAGAACATCTTGCGTACCCAAACGCTCTTGTGTGA
Carya_myristiciformis     AATCAAATTGTTGAGAAGAACATCTTGCGTACCCAAACGCTCTTGTGTGA
Carya_ovalis              AATCAAATTGTTGAGAAGAACATCTTGCGTACCCAAACGCTCTTGTGTGA
Carya_ovata               AATCAAATTGTTGAGAAGAACATCTTGCGTACCCAAACGCTCTTGTGTGA
Carya_pallida             AATCAAATTGTTGAGAAGAACATCTTGCGTACCCAAACGCTCTTGTGTGA
Carya_texana              AATCAAATTGTTGAGAAGAACATCTTGCGTACCCAAACGCTCTTGTGTGA
Carya_tomentosa           AATCAAATTGTTGAGAAGAACATCTTGCGTACCCAAACGCTCTTGTGTGA
Carya_tonkinensis         AATCAAATTGTTGAGAAGAACATCTTGCGTACCCAAACGCTCTTGTGTGA
Cyclocarya_paliurus       AACCAAATTGTTGAGAAGAACATCTTGCGTACCCAAACGCTCTTGTGTGA
Engelhardia_fenzelii      AATCAAATTGTTGAGAAGAACATCTTGCGTACTCAAACGCTCTTGTGTGA
Engelhardia_roxburghiana  AATCAAATTGTTGAGAAGAACATCTTGCGTACTCAAACACTCTTGTGTGA
Engelhardia_serrata       AATCAAATTGTTGAGAAGAACATCTTGCGTACTCAAACGCTCCTGTGTGA
Engelhardia_spicata       AATCAAATTGTTGAGAAGAACATCTTGCGTACTCAAACGCTCCTGTGTGA
Juglans_cathayensis       AACCAAATTGTTGAGAAGAACATCTTGCGTACCCAAACGCTCTTGTGTGA
Juglans_cinerea           AACCAAATTGTTGAGAAGAACATCTTGCGTACCCAAACGCTCTTGTGTGA
Juglans_manshurica        AACCAAATTGTTGAGAAGAACATCTTGCGTACGCAAACGCTCTTGTGTGA
Oreomunnea_mexicana       --------------------------------------------------
Platycarya_strobilacea    AATCAAATTGTTGAGAAGAACATCTTGCGTACCCAAACGCTCTTGTGTGA
Pterocarya_delavayi       AGCCAAATTGTTGAGAAGAACATCTTGCGTACCCAAACGCTCTTGTGTGA
Pterocarya_hupehensis     AGCCAAATTGTTGAGAAGAACATCTTGCGTCCCCAAACGCTCTTGTGTGA
Pterocarya_stenoptera     AGCCAAATTGTTGAGAAGAACATCTTGCGTACCCAAACACTCTTGTGTGA
Pterocarya_tonkinensis    AGCCAAATTGTTGAGAAGAACATCTTGCGTACCCAAACACTCTTGTGTGA
Rhoiptelea_chiliantha     AATCAAATTGTTGAGAAGAACGTCTTACGTACCCAAACACTCTTGTGTGA

Alfaroa_guanacastensis    --------------------------------------------------
Carya_sinensis      TTTGTTGATGCGAGATGCGCCCTTGGGAATTGTTTCCCAGAGCCCAAATA
Carya_aquatica            TTTGTTGATGCGAGATGCGCCCTTGGGAATTGTTTCCCAGAGCCCAAATA
Carya_cathayensis         TTTGTTGATGCGAGATGCGCCCTTGGGAATTGTTTCCCAGAGCCCAAATA
Carya_cordiformis         TTTGTTGATGCGAGATGCGCCCTTGGGAATTGTTTCCCAGAGCCCAAATA
Carya_floridana           TTTGTTGATGCGAGATGCGCCCTTGGGAATTGTTTCCCAGAGCCCAAATA
Carya_glabra              TTTGTTGATGCGAGATGCGCCCTTGGGAATTGTTTCCCAGAGCCCAAATA
Carya_hunanensis          TTTGTTGATGCGAGATGCGCCCTTGGGAATTGTTTCCCAGAGCCCAAATA
Carya_illinoiensis        TTTGTTGATGCGAGATGCGCCCTTGGGAATTGTTTCCCAGAGCCCAAATA
Carya_kweichowensis       TTTGTTGATGCGAGATGCGCCCTTGGGAATTGTTTCCCAGAGCCCAAATA
Carya_laciniosa           TTTGTTGATGCGAGATGCGCCCTTGGGAATTGTTTCCCAGAGCCCAAATA
Carya_myristiciformis     TTTGTTGATGCGAGATGCGCCCTTGGGAATTGTTTCCCAGAGCCCAAATA
Carya_ovalis              TTTGTTGATGCGAGATGCGCCCTTGGGAATTGTTTCCCAGAGCCCAAATA
Carya_ovata               TTTGTTGATGCGAGATGCGCCCTTGGGAATTGTTTCCCAGAGCCCAAATA
Carya_pallida             TTTGTTGATGCGAGATGCGCCCTTGGGAATTGTTTCCCAGAGCCCAAATA
Carya_texana              TTTGTTGATGCGAGATGCGCCCTTGGGAATTGTTTCCCAGAGCCCAAATA
Carya_tomentosa           TTTGTTGATGCGAGATGCGCCCTTGGGAATTGTTTCCCAGAGCCCAAATA
Carya_tonkinensis         TTTGTTGATGCGAGATGCGCCCTTGGGAATTGTTTCCCAGAGCCCAAATA
Cyclocarya_paliurus       TTTGTTGATGCGAGATGCGCCCTTGGGAATTGTTTCCCAGAGCCCAAATA
Engelhardia_fenzelii      TTTGTTGATGCGAGATGCACCCTTGGGAATTGTATCCCAGAGCCCAAATA
Engelhardia_roxburghiana  TTTGTTGATGCGAGATGCACCCTTGGGAATTGTATCCCAGAGCCCAAATA
Engelhardia_serrata       TTTGTTGATGCGAGACGCACCCTTGGGAATTGTATCCCAAAGCCCAAATA
Engelhardia_spicata       TTTGTTGATGCGAGACGCACCCTTGGGAATTGTATCCCAAAGCCCAAATA
Juglans_cathayensis       TTTGTTGATGCGAGATGCGCCCTTGGGAATTGTTTCCCAGAGCCCAAATA
Juglans_cinerea           TTTGTTGATGCGAGATGCGCCCTTGGGAATTGTTTCCCAGAGCCCAAATA
Juglans_manshurica        TTTGTTGATGCGAGATGCGCCCTTGGGAATTGTTTCCCAGAGCCCAAATA
Oreomunnea_mexicana       --------------------------------------------------
Platycarya_strobilacea    TTTGTTGATGCGAGATGCGCCCTTGGGAATTGTTACCCAGAGCCCAAATA
Pterocarya_delavayi       TTTGTTGATGCGAGATGTGCCCTTGGGAATTGTTTCCCAGAGCCCAAATA
Pterocarya_hupehensis     TTTGTTGATGCGAGATGTGCCCTTGGGAATTGTTTCCCAGAGCCCAAATA
Pterocarya_stenoptera     TTTGTTGATGCGAGATGCGCCCTTGGGAATTGTTTCCCAGAGCCCAAATA
Pterocarya_tonkinensis    TTTGTTGATGCGAGATGCGCCCTTGGGAATTGTTTCCCAGAGCCCAAATA
Rhoiptelea_chiliantha     TTTGCTGATGCGCGATGCGCCCTTAGGAATTGTGTCTCAGAGCCCAAATA

Alfaroa_guanacastensis    --------------------------------------------------
Carya_sinensis      TAATGGACCTTGTGAAGTGTGATGGGGCTGCTTTATTATACAAGAACAAG
Carya_aquatica            TAATGGACCTTGTGAAGTGTGATGGGGCTGCTTTATTATACAAGAGCAAG
Carya_cathayensis         TAATGGACCTTGTGAAGTGTGATGGGGCTGCTTTATTATACAAGAGCAAG
Carya_cordiformis         TAATGGACCTTGTGAAGTGTGATGGGGCTGCTTTATTATACAAGAGCAAG
Carya_floridana           TAATGGACCTTGTGAAGTGTGATGGGGCTGCTTTATTATACAAGAGCAAG
Carya_glabra              TAATGGACCTTGTGAAGTGTGATGGGGCTGCTTTATTATACAAGAGCAAG
Carya_hunanensis          TAATGGACCTTGTGAAGTGTGATGGGGCTGCTTTATTATACAAGAGCAAG
Carya_illinoiensis        TAATGGACCTTGTGAAGTGTGATGGGGCTGCTTTATTATACAAGAGCAAG
Carya_kweichowensis       TAATGGACCTTGTGAAGTGTGATGGGGCTGCTTTATTATACAAGAGCAAG
Carya_laciniosa           TAATGGACCTTGTGAAGTGTGATGGGGCTGCTTTATTATACAAGAGCAAG
Carya_myristiciformis     TAATGGACCTTGTGAAGTGTGATGGGGCTGCTTTATTATACAAGAGCAAG
Carya_ovalis              TAATGGACCTTGTGAAGTGTGATGGGGCTGCTTTATTATACAAGAGCAAG
Carya_ovata               TAATGGACCTTGTGAAGTGTGATGGGGCTGCTTTATTATACAAGAGCAAG
Carya_pallida             TAATGGACCTTGTGAAGTGTGATGGGGCTGCTTTATTATACAAGAGCAAG
Carya_texana              TAATGGACCTTGTGAAGTGTGATGGGGCTGCTTTATTATACAAGAGCAAG
Carya_tomentosa           TAATGGACCTTGTGAAGTGTGATGGGGCTGCTTTATTATACAAGAGCAAG
Carya_tonkinensis         TAATGGACCTTGTGAAGTGTGATGGGGCTGCTTTATTATACAAGAGCAAG
Cyclocarya_paliurus       TAATGGATCTTGTGAAGTGTGATGGGGCTGCTTTATTATACAAGAGCAAG
Engelhardia_fenzelii      TAATGGATCTTGTGAAGTGTGATGGGGCTGCTTTATTATACAAGAACAAG
Engelhardia_roxburghiana  TAATGGATCTTGTGAAGTGTGATGGGGCTGCTTTATTATACAAGAGCAAG
Engelhardia_serrata       TAATGGATCTTGTGAAGTGTGATGGGGCTGCTTTATTATACAAGAGCAAG
Engelhardia_spicata       TAATGGATCTTGTGAAGTGTGATGGGGCTGCTTTATTATACAAGAGCAAG
Juglans_cathayensis       TAATGGATCTTGTGAAGTGTGATGGGGCTGCTTTATTATACAAGAGCAAG
Juglans_cinerea           TAATGGATCTTGTGAAGTGTGATGGGGCTGCTTTATTATACAAGAGCAAG
Juglans_manshurica        TAATGGATCTTGTGAAGTGTGATGGGGCTGCTTTATTATACAAGAGCAAG
Oreomunnea_mexicana       --------------------------------------------------
Platycarya_strobilacea    TAATGGATCTTGTGAAATGTGATGGGGCTGCTTTATTATACAAGAGCAAG
Pterocarya_delavayi       TAATGGATCTTGTGAAGTGTGATGGGGCTGCTTTATTATACAAGAGCAAG
Pterocarya_hupehensis     TAATGGATCTTGTGAAGTGTGATGGGGCTGCTTTATTATACAAGAGCAAG
Pterocarya_stenoptera     TAATGGATCTTGTGAAGTGTGATGGGGCTGCTTTATTATACAAGAGCAAG
Pterocarya_tonkinensis    TAATGGATCTTGTGAAGTGTGATGGGGCTGCTTTATTATACAAGAGCAAG
Rhoiptelea_chiliantha     TAATGGATCTTGTGAAGTGTGATGGGGCTGCTTTATTATACAAGAACAAG

Alfaroa_guanacastensis    --------------------------------------------------
Carya_sinensis      ATATGGAGATTGGGAGTAACTCCAAGTGATTTCCACCTTCATGACATATC
Carya_aquatica            ATATGGACATTGGGAGTAACTCCAAGTGATTTCCACCTTCATGACATATC
Carya_cathayensis         ATATGGAGATTGGGAGTAACTCCAAGTGATTTGCACCTTCATGACATATC
Carya_cordiformis         ATATGGAGATTGGGAGTAACTCCAAGTGATTTCCACCTTCATGACATATC
Carya_floridana           ATATGGACATTGGGAGTAACTCCAAGTGATTTCCACCTTCATGACATATC
Carya_glabra              ATATGGACATTGGGAGTAACTCCAAGTGATTTCCACCTTCATGACATATC
Carya_hunanensis          ATATGGAGATTGGGAGTAACTCCAAGTGATTTCCACCTTCATGACATATC
Carya_illinoiensis        ATATGGAGATTGGGAGTAACTCCAAGTGATTTCCACCTTCATGACATATC
Carya_kweichowensis       ATATGGAGATTGGGAGTAACTCCAAGTGATTTGCACCTTCATGACATATC
Carya_laciniosa           ATATGGACATTGGGAGTAACTCCAAGTGATTTCCACCTTCATGACATATC
Carya_myristiciformis     ATATGGACATTGGGAGTAACTCCAAGTGATTTCCACCTTCATGACATATC
Carya_ovalis              ATATGGACATTGGGAGTAACTCCAAGTGATTTCCACCTTCATGACATATC
Carya_ovata               ATATGGAGATTGGGAGTAACTCCAAGTGATTTCCACCTTCATGACATATC
Carya_pallida             ATATGGACATTGGGAGTAACTCCAAGTGATTTCCACCTTCATGACATATC
Carya_texana              ATATGGACATTGGGAGTAACTCCAAGTGATTTCCACCTTCATGACATATC
Carya_tomentosa           ATATGGACATTGGGAGTAACTCCAAGTGATTTCCACCTTCATGACATATC
Carya_tonkinensis         ATATGGAGATTGGGAGTAACTCCAAGTGATTTCCACCTTCATGACATATC
Cyclocarya_paliurus       ATATGGAGATTGGGAGTAACACCAAGTGATTTCCAACTGCATGACATATC
Engelhardia_fenzelii      ATATGGAGATTGGGAGCAACTCCAAGTGATATCCACCTGAGGGAGATATC
Engelhardia_roxburghiana  ATATGGAGATTGGGAGCAACTCCAAGTGAATTCCACCTGCAGGAGATATC
Engelhardia_serrata       ATATGGAGATTGGGGGCAACTCCAAGTGATATCCACCTGAAGGAGATATC
Engelhardia_spicata       ATATGGAGATTGGGGGCAACTCCAAGTGATATCCACCTGAAGGAGATATC
Juglans_cathayensis       ATATGGAGATTGGGAGTAACTCCAAGTGATTTCCACCTGCATGAGATATC
Juglans_cinerea           ATATGGAGATTGGGAGTAACTCCAAGTGATTTCCACCTGCATGAGATATC
Juglans_manshurica        ATATGGAGATTGGGAGTAACTCCAAGTGATTTCCACCTGCATGAGATATC
Oreomunnea_mexicana       --------------------------------------------------
Platycarya_strobilacea    ATATGGAGGTTGGGAGTAACTCCAAGTGATTCCCACATGCGTGACATATC
Pterocarya_delavayi       ATATGGAGATTGGGAGTAACTCCAAGTGATTTCCACCTGCATGACATATC
Pterocarya_hupehensis     ATATGGAGATTGGGAGTAACTCCAAGTGATTTCCACCTGCATGACATATC
Pterocarya_stenoptera     ATATGGAGATTGGGAGTAACTCCAAGTGAATTCCACCTGCATGACATATC
Pterocarya_tonkinensis    ATATGGAGATTGGGAGTAACTCCAAGTGAATTCCACCTGCATGACATATC
Rhoiptelea_chiliantha     TTATGGAGACTGGGAATAACTCCAAGTGATTTCCACCTGCATGACATAGC

Alfaroa_guanacastensis    --------------------------------------------------
Carya_sinensis      CTCATGGCTTTCAGAGTGCCATATGGATTCAACAGGTTTGAGTACAGATA
Carya_aquatica            CTCATGGCTTTCAAAGTGCCATATGGATTCAACAGGTTTGAGTACAGATA
Carya_cathayensis         CTCATGGCTTTCAGAGTGCCATATGGATTCAACAGGTTTGAGTACAGATA
Carya_cordiformis         CTCATGGCTTTCAAAGTGCCATATGGATTCAACAGGTTTGAGTACAGATA
Carya_floridana           CTCATGGCTTTCAAAGTGCCATATGGATTCAACAGGTTTGAGTACAGATA
Carya_glabra              CTCATGGCTTTCAAAGTGCCATATGGATTCAACAGGTTTGAGTACAGATA
Carya_hunanensis          CTCATGGCTTTCAGAGTGCCATATGGATTCAACAGGTTTGAGTACAGATA
Carya_illinoiensis        CTCATGGCTTTCAAAGTGCCATATGGATTCAACAGGTTTGAGTACAGATA
Carya_kweichowensis       CTCATGGCTTTCAGAGTGCCATATGGATTCAACAGGTTTGAGTACAGATA
Carya_laciniosa           CTCATGGCTTTCAAAGTGCCATATGGATTCAACAGGTTTGAGTACAGATA
Carya_myristiciformis     CTCATGGCTTTCAAAGTGCCATATGGATTCAACAGGTTTGAGTACAGATA
Carya_ovalis              CTCATGGCTTTCAAAGTGCCATATGGATTCAACAGGTTTGAGTACAGATA
Carya_ovata               CTCATGGCTTTCAAAGTGCCATATGGATTCAACAGGTTTGAGTACAGATA
Carya_pallida             CTCATGGCTTTCAAAGTGCCATATGGATTCAACAGGTTTGAGTACAGATA
Carya_texana              CTCATGGCTTTCAAAGTGCCATATGGATTCAACAGGTTTGAGTACAGATA
Carya_tomentosa           CTCATGGCTTTCAAAGTGCCATATGGATTCAACAGGTTTGAGTACAGATA
Carya_tonkinensis         CTCATGGCTTTCAGAGTGCCATATGGATTCAACAGGTTTGAGTACAGATA
Cyclocarya_paliurus       GTCATGGCTTTCAGAGTGCCATATGGATTCAACAGGTTTGAGTACAGATA
Engelhardia_fenzelii      CTCATGGCTTTCAGAGTGCCATATGGACTCAACTGGTTTGAGTACAGATA
Engelhardia_roxburghiana  CTCATGGCTTTCAGAGTGCCATATGGATTCAACTGGTTTGAGTACAGATA
Engelhardia_serrata       CTCATGGCTTTCAGAGTGCCATATGGATTCAACTGGTTTGAGTACAGACA
Engelhardia_spicata       CTCATGGCTTTCAGAGTGCCATATGGATTCAACTGGTTTGAGTACAGACA
Juglans_cathayensis       CTCATGGCTTTCAGAGTGCCATATGGATTCAACAGGTTTGAGTACAGATA
Juglans_cinerea           CTCATGGCTTTCAGAGTGCCATATGGATTCAACAGGTTTGAGTACAGATA
Juglans_manshurica        CTCATGGCTTTCAGAGTGCCATATGGATTCAACAGGTTTGAGTACATATA
Oreomunnea_mexicana       --------------------------------------------------
Platycarya_strobilacea    CTCATGGCTTTCAGAGTGCCATATGGATTCAACAGGTTTGAGTACAGATA
Pterocarya_delavayi       CTCATGGCTTTCAGAGTGCCATATGGATTCAACAGGTTTGAGTACTGATA
Pterocarya_hupehensis     CTCATGGCTTTCAGAGTGCCATATGGATTCAACAGGTTTGAGTACTGATA
Pterocarya_stenoptera     CTCATGGCTTTCAGAGTGCCATATGGATTCAACAGGTTTGAGTACAGATA
Pterocarya_tonkinensis    CTCATGGCTTTCAGAGTGCCATATGGATTCAACAGGTTTGAGTACAGATA
Rhoiptelea_chiliantha     CTCATGGCTTTCAGAGTACCATATGGATTCAACAGGTTTGAGTACAGATA

Alfaroa_guanacastensis    -----------------------GATGCCTGCCCAGCAGAACGACCCGCG
Carya_sinensis      GCTTGTATGATGCAGGATTCCCTGATACCTGCCCAGCAGAACGACCCGTG
Carya_aquatica            GCTTGTATGATGCAGGATTCCCTGATACCTGCCCAGCAGAACGACCCGTG
Carya_cathayensis         GCTTGTTTGATGCA---------GATACCTGCCCAGCAGAACGACCCGTG
Carya_cordiformis         GCTTGTATGATGCA---------GATACCTGCCCAGCAGAACGACCCGTG
Carya_floridana           GCTTGTATGATGCAGGATTCCCT---------------------------
Carya_glabra              GCTTGTATGATGCAGGATTCCCTGATACCTGCCCAGCAGAACGACCCGTG
Carya_hunanensis          GCTTGTATGATGCAGGATTCCCTGATACCTGCCCAGCAGAACGACCCGTG
Carya_illinoiensis        GCTTGTATGATGCAGGATTCCCTGATACCTGCCCAGCAGAACGACCCGTG
Carya_kweichowensis       GCTTGTTTGATGCAGGATTC---GATACCTGCCCAGCAGAACGACCCGTG
Carya_laciniosa           GCTTGTATGATGCAGGATTCCCTGATACCTGCCCAGCAGAACGACCCGTG
Carya_myristiciformis     GCTTGTATGATGCAGGATTCCCTGATACCTGCCCAGCAGAACGACCCGTG
Carya_ovalis              GCTTGTATGATGCAGGATTCCCTGATACCTGCCCAGCAGAACGACCCGTG
Carya_ovata               GCTTGTATGATGCAGGATTCCCTGATACCTGCCCAGCAGAACGACCCGTG
Carya_pallida             GCTTGTAT---------------GATACCTGCCCAGCAGAACGACCCGTG
Carya_texana              GCTTGTATGATGCAGGATTCCCT---------------------------
Carya_tomentosa           GCTTGTATGATGCAGGA------GATACCTGCCCAGCAGAACGACCCGTG
Carya_tonkinensis         GCTTGTATGATGCA---------GATACCTGCCCAGCAGAACGACCCGTG
Cyclocarya_paliurus       GCTTGTATGACGCAGGA------GATACCTGCCCAGCAGAACGACCTGTG
Engelhardia_fenzelii      GCTTGTTTGATGCAGGATTCCCT---------------------------
Engelhardia_roxburghiana  GCTTGTTTGATGCAGGATTCCCTGATGCCTGCACAGCAGAACGACCCGTG
Engelhardia_serrata       GCTTGTTTGATGCAGGATTCCCTGATACCTGCCCAGCAGAACGACCCGTG
Engelhardia_spicata       GCTTGTTTGATGCAGGATTCCCTGATACCTGCCCAGCAGAATGACCCGTG
Juglans_cathayensis       GCTTGTATGACGCAGGATTCCCTGATACCTGCCCAGCAGAACGACCCGTG
Juglans_cinerea           GCTTGTATGACGCAGGATTCCCTGATACCTGCCCAGCAGAACGACCCGTG
Juglans_manshurica        GCTTGTGTGACGCAGGATTC---GATACCTGCCCAGCAGAACGACCCGTG
Oreomunnea_mexicana       -----------------------GATGCCTGCCCAGCAGAACGACCCGCG
Platycarya_strobilacea    GCTTGTATGAC------------GATACCTGCCCAGCAGAACGACCCGTG
Pterocarya_delavayi       GTTTGTATGACGCAGGATTCCCTGATACCTGCCCAGCAGAACGACCTGTG
Pterocarya_hupehensis     GTTTGTATGACGCAGGATTCCCTGATACCTGCCCAGCAGAACGACCTGTG
Pterocarya_stenoptera     GCTTGTATGACGCAGGATTCCCTGATACCTGCCCAGCAGAACGACCTGTG
Pterocarya_tonkinensis    GCTTGTATGACGCAGGATTCCCTGATACCTGCCCAGCAGAACGACCTGTG
Rhoiptelea_chiliantha     GCTTGTATGATGCGGGATTCCCTGAAACCTGCCCAGCAGAACGACCCGTG

Alfaroa_guanacastensis    AACACGTGAGACAACCTCC-GGGCGGGGGCGTCACGCCCCCTCCCGAAAG
Carya_sinensis      AACTTGT--AACAACCTTCTGGGTTGGGGTGTCATGCCCCCTCCCAAAAA
Carya_aquatica            AACTTGT--AATAACCTTCTGGGTTGGGGTGTCATGCCCCCTCCCAAAAA
Carya_cathayensis         AACTTGT--AACAACCTTCTGGGTTGGGGTGTCATGCCCCCTCCCAAAAA
Carya_cordiformis         AACTTGT--AATAACCTTCTGGGTTGGGGTGTCATGCCCCCTCCCAAAAA
Carya_floridana           --------------------------------------------------
Carya_glabra              AACTTGT--AATAACCTTCTGGGTTGGGGTGTCATGCCCCCTCCCAAAAA
Carya_hunanensis          AACTCGT--AACAGCCTTCTGGGTTGGGGTGTCATGCCCCCTCCCAAAAA
Carya_illinoiensis        AACTTGT--AATAACCTTCTGGGTTGGGGTGTCATGCCCCCTCCCAAAAA
Carya_kweichowensis       AACTTGT--AACAACCTTCTGGGTTGGGGTGTCATGCCCCCTCCCAAAAA
Carya_laciniosa           AACTTGT--AATAACCTTCTGGGTTGGGGTGTCATGCCCCCTCCCAAAAA
Carya_myristiciformis     AACTTGT--AATAACCTTCTGGGTTGGGGTGTCATGCCCCCTCCCGAAAA
Carya_ovalis              AACTTGT--AATAACCTTCTGGGTTGGGGTGTCATGCCCCCTCCCAAAAA
Carya_ovata               AACTTGT--AATAACCTTCTGGGTTGGGGTGTCATGCCCCCTCCCAAAAA
Carya_pallida             AACTTGT--AATAACCTTCTGGGTTGGGGTGTCATGCCCCCTCCCAAAAA
Carya_texana              --------------------------------------------------
Carya_tomentosa           AACTTGT--AATAACCTTCTGGGTTGGGGTGTCATGCCCCCTCCCAAAAA
Carya_tonkinensis         AACTCGT--AACAGCCTTCTGGGTTGGGGTGTCATGCCCCCTCCCAAAAA
Cyclocarya_paliurus       AACATGT--AATAACCTTCTGGGTGGGGGTGTTATGCCCCCTCCCAAAAA
Engelhardia_fenzelii      -----------------------------------------TCTCGAAAA
Engelhardia_roxburghiana  AACTTGTGTAACAACCTCC-GGGCGGGGGTGTCATGCCCCCTCTCGAAAA
Engelhardia_serrata       AACTCGTAAAATAACCACC---GGGGGGGTGTCATGCCCCGTCCCGACGA
Engelhardia_spicata       AACTCGTAAAATAACCATCGGGGCGGGGGCGTCATGCCCCGCCCTGAGAA
Juglans_cathayensis       AACATGT--AATAACCTTCTGGGTGGGTGTGTAATGCCCCCTCCCAAAAA
Juglans_cinerea           AACATGT--AATAACCTTCTGGGTGGGTGTGTAATGCCCCCTCCCAAAAA
Juglans_manshurica        AACATGT--AATAACCTTCTGGGTGGGTGTGTAATGCCCCCTCCCAAAAA
Oreomunnea_mexicana       AACACGTAAGACAACCTCC----------------GCC-------GAAAG
Platycarya_strobilacea    AACTTGT--AATTACCTTCTGGGCGGGGGTGTCATGCCCCCTCCCAAAAA
Pterocarya_delavayi       AACATGT--AATAACCTTCTGGGTGGGGGTGTGATGCCCCCTCCCAAAAA
Pterocarya_hupehensis     AACATGT--AATAACCTTCTGGGTGGGGGTGTGATGCCCCCTCCCAAAAA
Pterocarya_stenoptera     AACATGT--AATAACCTTCTGGGTGGGGGTGTAATGCCCCCTCCCGAAAA
Pterocarya_tonkinensis    AACATGT--AATAACCTTCTGGGTGGGGGTGTAATGCCCCCTCCCGAAAA
Rhoiptelea_chiliantha     AACCTGT--CACAACAATCGGGGCGGGGGCATGATGCCCCGTCCCCAAAA

Alfaroa_guanacastensis    CGGATGGGAGGGCACGGCTCG-GT-----CGCCCGTCGCTCCTCG-TGCG
Carya_sinensis      CGGTTGGGAGGGCACGTTGAAAGC-----TGCCCACCACTCCTCG-CGTG
Carya_aquatica            CGGTTGGGAGGGCACGTTGAAAGC-----TGCCCACCGCTCCTCG-TGTG
Carya_cathayensis         CGGTTGGGAGGGCACGTTGAAAGC-----TGCCCGCCACTCCTCG--GTG
Carya_cordiformis         CGGTTGGGAGGGCACGTTGAAAGC-----TGCCCACCGCTCTTCG-TGTG
Carya_floridana           --------------------------------------------------
Carya_glabra              CGGTTGGGAGGGCACGTTGAAAGC-----TGCCCACCGCTCCTCG-TGTG
Carya_hunanensis          CGGTTGGGAGGGCACGTTGAAAGCTGCCATGCCCACCACTCCTCA-CGTG
Carya_illinoiensis        CGGTTGGGAGGGCACGTTGAAAGC-----TGCCCACCGCTCCTCG-TGTG
Carya_kweichowensis       CGGTTGGGAGGGCACGTTGAAAGC-----TGCCCGCCACTCCTCG--GTG
Carya_laciniosa           CGGTTGGGAGGGCACGTTGAAAGC-----TGCCCACCGCTCCTCG-TGTG
Carya_myristiciformis     CGGTTGGGAGGGCACGTTGAAAGC-----TGCCCACCGCTCCTCGTTGTG
Carya_ovalis              CGGTTGGGAGGGCACGTTGAAAGC-----TGCCCACCGCTCCTCG-TGTG
Carya_ovata               CGGTTGGGAGGGCACGTTGAAAGC-----TGCCCACCGCTCCTCG-TGTG
Carya_pallida             CGGTTGGGAGGGCACGTTGAAAGC-----TGCCCACCGCTCCTCG-TGTG
Carya_texana              --------------------------------------------------
Carya_tomentosa           CGGTTGGGAGGGCACGTTGAAAGC-----TGCCCACCGCTCCTCG-TGTG
Carya_tonkinensis         CGGTTGGGAGGGCACGTTGAAAGCTGCCATGCCCACCACTCCTCA-CGTG
Cyclocarya_paliurus       CGGTTGGGAGGGCACGTTGAGATT-----TGCCCACTGCTCCTCG-TGTG
Engelhardia_fenzelii      CGGATGGGAGGGCACGTCTTG-CT-----TGCCCGTCGCTCCTCG-CGCG
Engelhardia_roxburghiana  CGGATGGGAGGGCACGTCTTG-CT-----TGCCCGTCGCTCCTCG-CGCG
Engelhardia_serrata       CGGATGGGAGGGCACGTCCTG-AT-----CGCCCGCCGCCCCTCG-TGTT
Engelhardia_spicata       CGGATGGGAGGGCACGTCTTG-CT-----TGCCCGTTGCTCCTCG-TGTT
Juglans_cathayensis       CGGTTGGCGGGGCACGTTGAGATT-----TGACCACTGCTCCTGGGTGTG
Juglans_cinerea           CGGTTGGCAGGGCACGTTGAGATT-----TGACCACTGCTCCTGGGTGTG
Juglans_manshurica        CGGTTGGCGGGGCACGTTGAGATT-----TGACCACTGCTCCTGGGTGTG
Oreomunnea_mexicana       CGGATGGGAGGGCACGTCTCG-GT-----CGCCCGTCGCTCCTCG-CGCG
Platycarya_strobilacea    CGGTTGGGAGGGCACGTTGAATCT-----TGCCCACTGCTCCTCG-TGTG
Pterocarya_delavayi       CGGTTGGGAGGGCACGTTGAGATT-----TGCCCACTGCTCCTCG-TGTG
Pterocarya_hupehensis     CGGTTGGGAGGGCACGTTGAGATT-----TGCCCACTGCTCCTCG-TGTG
Pterocarya_stenoptera     CGGTTGGGAGGGCACGTTGAGATT-----TTCCCGCCGCTCCTCG-TGTG
Pterocarya_tonkinensis    CGGTTGGGAGGGCACGTTGAGATT-----TTCCCGCCGCTCCTCG-TGTG
Rhoiptelea_chiliantha     CGGTCGGGATG-CAAGGACTG-CT-----TGCCCATTGCTCCTCG-TGTG

Alfaroa_guanacastensis    CGGCGGGCCGATC-GCCCCGTCCCCCCTCCCACCCGAACAACG-AACCCC
Carya_sinensis      CGGTGGGTCAGTC-TTCTCGTTCCC-TTCCCAGTCGAACAATG-AACCCC
Carya_aquatica            TGGCGGGTCAGTC-TCCTCGTTCCC-TTCCCAGTCGAACAATGAAACCCC
Carya_cathayensis         CGGTGGGTCAGTC-TTCTCGTTCCC-TTCCCAGTCGAACAATG-AACCCC
Carya_cordiformis         TGGCGGGTCAGTC-TCCTCGTTCCC-TTCCCGATCGAACAATG-AACCCC
Carya_floridana           --------------------------------------------------
Carya_glabra              TGGCGGGTCAGTC-TCCTCGTTCCC-TTCCCAGTCGAACAATGAAACCCC
Carya_hunanensis          CGGCGGGTCAGTC-TTCTCGTTCCC-TTCCCAGCCGAACAATG-AACCCC
Carya_illinoiensis        TGGCGGGTCAGTC-TCCTCGTTCCC-TTCCCGGTCGAACAATG-AACCCC
Carya_kweichowensis       CGGTGGGTCAGTC-TTCTCGTTCCC-TTCCCAGTCGAACAATG-AACCCC
Carya_laciniosa           TGGCGGGTCAGTC-TCCTCGTTCCC-TTCCCAGTCGAACAATGAAACCCC
Carya_myristiciformis     TGGCGGGTCAGTC-TCCTCGTTCCC-TTCCCAATCGAACAATG-AACCCC
Carya_ovalis              TGGCGGGTCAGTC-TCCTCGTTCCC-TTCCCAGTCGAACAATGAAACCCC
Carya_ovata               TGGCGGGTCAGTC-TCCTCGTTCCC-TTCCCAGTCGAACAATGAAACCCC
Carya_pallida             CGGCGGGTCAGTC-TCCTCGTTCCC-TTCCCAGTCGAACAATGAAACCCC
Carya_texana              --------------------------------------------------
Carya_tomentosa           TGGCGGGTCAGTC-TCCTCGTTCCC-TTCCCAGTCGAACAATGAAACCCC
Carya_tonkinensis         CGGCGGGTCAGTC-TTCTCGTTCCC-TTCCCAGCCGAACAATG-AACCCC
Cyclocarya_paliurus       TGGCTGGTCAATC-TCCTCGTTCCC-TTCCCAATCGAACAATG-AACCCC
Engelhardia_fenzelii      CGGCGGGTCGATC-TCCTCGTCCCCCCTCCCAGCCGAACAACG-AACCCC
Engelhardia_roxburghiana  CGGC-GGTCGATC-TCCTCGTCCCCCCTCCCAGCCGAACAACG-AACCCC
Engelhardia_serrata       CGGCGGGTCGATC-TCCTCGTACCCCCTCCCAGCCAAACAACG-AACCCC
Engelhardia_spicata       CGGCGGGTCAATC-TCCTCGTCCCCC-TCCCAGCCAAACAACG-AACCCC
Juglans_cathayensis       TGGTTGGTCAATC-TTCTCGTTCCC-TTCCCAATCGAACAACG-AACCCC
Juglans_cinerea           TGGTTGGTCAATC-TTCTCGTTCCC-TTCCCAATCGAACAACG-AACCCC
Juglans_manshurica        TGGTTGGTCAATC-TTCTCGTTCCC-TTCCCAATCGAACAACG-AACCCC
Oreomunnea_mexicana       CGGC-GGCCGATC-GCTTCGTCCCCCCTCCCGGCCAAACAACG-AACCCC
Platycarya_strobilacea    TGGTGGGTCAATCGCTCTCGTTCCC-TTCCCAATCGAACAACG-AACCCC
Pterocarya_delavayi       TGGTTGGTCAATC-TTCTCGTTCCC-TTCCCAATCGAACAATG-AACCCC
Pterocarya_hupehensis     TGGTTGGTCAATC-TTCTCGTTCCC-TTCCCAATCGAACAATG-AACCCC
Pterocarya_stenoptera     TGGTTGGTCAGTC-TTCTCGTTCCC-TTCCCAATCGAACAATG-AACCCC
Pterocarya_tonkinensis    TGGTTGGTCAGTC-TTCTCGTTCCC-TTCCCAATCGAACAATG-AACCCC
Rhoiptelea_chiliantha     CGCTGGGTCGAAACGCC-C-TTGG----CCCGGCCGAACAACG-AACCCC

Alfaroa_guanacastensis    GGCGCGGTCTGCGCCAAGGAACTCGAAC-GAGGATTAACCGCGGCGGCCC
Carya_sinensis      GGCGCGGTCTGCGCCAAGGAACTTAAAC-AAGGAGTAACCACGGCCGCCC
Carya_aquatica            GGCGCGGTCTGCGCCAAGGAACTCAAAC-AAGGAGTAACCACGGCCGCCC
Carya_cathayensis         GGCGCGGTCTGCGCCAAGGAACTTAAAC-AAGGAGTAACCACGGCCGCCC
Carya_cordiformis         GGCGCGGTCTGCGCCAAGGAACTCAAAC-AAGGAGTAACCACGGCCGCCC
Carya_floridana           --------------------------------------------------
Carya_glabra              GGCGCGGTCTGCGCCAAGGAACTCAAAC-AAGGAGTAACCACGGCCGCCC
Carya_hunanensis          GGCGCGGTCTGCGCCAAGGAACTTAAAC-AAGGAGTAACCACGGCCGCCC
Carya_illinoiensis        GGCGCGGTCTGCGCCAAGGAACTCAAAC-AAGGAGTAACCACGGCCGCCC
Carya_kweichowensis       GGCGCGGTCTGCGCCAAGGAACTTAAAC-AAGGAGTAACCACGGCCGCCC
Carya_laciniosa           GGCGCGGTCTGCGCCAAGGAACTCAAAC-AAGGAGTAACCACGGCCGCCC
Carya_myristiciformis     GGCGCGGTCTGCGCCAAGGAACTCAAAC-AAGGAGTAACCACGGCCGCCC
Carya_ovalis              GGCGCGGTCTGCGCCAAGGAACTCAAAC-AAGGAGTAACCACGGCCGCCC
Carya_ovata               GGCGCGGTCTGCGCCAAGGAACTCAAAC-AAGGAGTAACCACGGCCGCCC
Carya_pallida             GGCGCGGTCTGCGCCAAGGAACTCAAAC-AAGGAGTAACCACGGCCGCCC
Carya_texana              GGCGCGGTCTGCGCCAAGGAACTCAAAC-AAGGAGTAACCACGGCCGCCC
Carya_tomentosa           GGCGCGGTCTGCGCCAAGGAACTCAAAC-AAGGAGTAACCACGGCCGCCC
Carya_tonkinensis         GGCGCGGTCTGCGCCAAGGAACTTAAAC-AAGGAGTAACCACGGCCGCCC
Cyclocarya_paliurus       GGCGCGGTCTGCGCCAAGGAACTTAAAC-AAGGAGTAACCGCGGGCGCCC
Engelhardia_fenzelii      GGCGCGGTCTGCGCCAAGGAACTCGAAC-AAGGAGTAACCGCGGTCGCCC
Engelhardia_roxburghiana  GGCGCGGTCTGCGCCAAGGAACTCAAAC-TAGGAGTAACCGCGGTCGCCC
Engelhardia_serrata       GGCGCGGTCTGCGCCAAGGAACTCGAAC-AAGGAGTAACCGAGGTCGCCC
Engelhardia_spicata       GGCGCGGTCTGCGCCAAGGAACTCGAAC-AAGGAGTAACCGCGGTCGCCT
Juglans_cathayensis       GGCGCGGTCTGCGCCAAGGAACTTAAAC-TAGGAGTAACCACGGTCGCCC
Juglans_cinerea           GGCGCGGTCTGCGCCAAGGAACTTAAAC-AAGGAGTAACCACGGTCGCCC
Juglans_manshurica        GGCGCGGTCTGCGCCAAGGAACTTAAAC-AAGGAGTAACCACGGTCGCCC
Oreomunnea_mexicana       GGCGCGGTCCGCGCCAAGGAACTCGAAC-AAGGATTAACCGCGGCCGCCC
Platycarya_strobilacea    GGCGCGGTCTGCGCCAAGGAACTTAAAC-AAGGAGTAACCACGGCCGCCC
Pterocarya_delavayi       GGCGCGGTCTGCGCCAAGGAACTTAAAC-AAGGAGTAACCACGGGCGCCC
Pterocarya_hupehensis     GGCGCGGTCTGCGCCAAGGAACTTAAAC-AAGGAGTAACCACGGGCGCCC
Pterocarya_stenoptera     GGCGCGGTCTGCGCCAAGGAACTTAAAC-AAGGAGTAACCACGGTCGCCC
Pterocarya_tonkinensis    GGCGCGGTCTGCGCCAAGGAACTTAAAC-AAGGAGTAACCACGGTCGCCC
Rhoiptelea_chiliantha     GGCGCGGACCGCGCCAAGGAATTAAAACGAAAGAGTACCTGCGGCCGCCC

Alfaroa_guanacastensis    CGGAAACGGTGCGCGCGCCGTCGGCGACATCTC-ACCGCGAT-ACATAAC
Carya_sinensis      CGGAAACGGTGTGCGTGCCGTTGGTGACGTCTT-ACCATGAT-ACATAAC
Carya_aquatica            CGGAAACGGTGTGCGTGCCGTTGGTGACATCTT-ACCACGAT-ACATAAC
Carya_cathayensis         CGGAAACGGTGTGCGTGCCGTTGGTGACATCTT-ACCATGAT-ACATAAC
Carya_cordiformis         CGGAAACGGTGTGCGTGCCGTTGGTGACATCTT-ACCACGAT-ACATAAC
Carya_floridana           --------------------------------------------------
Carya_glabra              CGGAAACGGTGTGCGTGCCGTTGGTGACATCTT-ACCACGAT-ACATAAC
Carya_hunanensis          CGGAAACGGTGTGCGTGCCGTTGGTGACATCTT-ACCATGAT-ACATAAC
Carya_illinoiensis        CGGAAACGGTGTGCGTGCCGTTGGTGACATCTT-ACCACGAT-ACATAAC
Carya_kweichowensis       CGGAAACGGTGTGCGTGCCGTTGGTGACATCTT-ACCATGAT-ACATAAC
Carya_laciniosa           CGGAAACGGTGTGCGTGCCGTTGGTGACATCTT-ACCACGAT-ACATAAC
Carya_myristiciformis     CGGAAACGGTGTGCGTGGCGTTGGTGACATCTT-ACCACGAT-ACATAAC
Carya_ovalis              CGGAAACGGTGTGCGTGCCGTTGGTGACATCTT-ACCACGAT-ACATAAC
Carya_ovata               CGGAAACGGTGTGCGTGCCGTTGGTGACATCTT-ACCACGAT-ACATAAC
Carya_pallida             CGGAAACGGTGTGCGTGCCGTTGGTGACATCTT-ACCACGAT-ACATAAC
Carya_texana              CGGAAACGGTGTGCGTGCCGTTGGTGACATCTT-ACCACGAT-ACATAAC
Carya_tomentosa           CGGAAACGGTGTGCGTGCCGTTGGTGACATCTT-ACCACGAT-ACATAAC
Carya_tonkinensis         CGGAAACGGTGTGCGTGCCGTTGGTGACATCTT-ACCATGAT-ACATAAC
Cyclocarya_paliurus       CGGAAACGGTGTGCGTGCTGTTGGTGACATCTTTACCATGAT-ACATAAC
Engelhardia_fenzelii      CGGAAACGGTGCGCGTGCCGTCGGTGACATCTT-ATCACGATTATATAAC
Engelhardia_roxburghiana  CGGAAACGGTGCGCGTGCCGTCGGTGACGTCTT-ATCACGAT-ATATAAC
Engelhardia_serrata       CGGAAACGGTGTGCGCGCCGTCGGTGACATCTC-ACCACGAT-ATATAAC
Engelhardia_spicata       CGGAAACGGTGTGCGTGCCGTCGGTGACATCTT-ACCATGAT-ATATAAC
Juglans_cathayensis       CGGAAACGGTGTGCGTGCTGTTGGTGACATCTTTACCATGAT-ACATAAC
Juglans_cinerea           CGGAAACGGTGTGCGTGCTGTTGGTGACATCTTTACCATGAT-ACATAAC
Juglans_manshurica        CGGAAACGGTGTGCGTGCTGTTGGTGACATCTTTACCATGAT-ACATAAC
Oreomunnea_mexicana       CGGAAACGGTGCGCGCGCCGTCGGCGACATCTC-ACCACGAT-ATATAAC
Platycarya_strobilacea    CGGAAACGGCGTGCGTGCTGTTGGCGACATCTT-ACCACTAT-ACATAAC
Pterocarya_delavayi       CGGGAACGGTGTGCGTGCTGTTGGTGACATCTTTACCATGAT-ACATAAC
Pterocarya_hupehensis     CGGGAACGGTGTGCGTGCTGTTGGTGACATCTTTACCATGAT-ACATAAC
Pterocarya_stenoptera     CGGGAACGGTGTGCGTGCTGCTGGTGACATCTTTACCATGAT-ACATAAC
Pterocarya_tonkinensis    CGGGAACGGTGTGCGTGCTGCTGGTGACATCTTTACCATGAT-ACATAAC
Rhoiptelea_chiliantha     CGGAGACGGTG-GCGAGTCGTCGGTGATGTCTT-TTCTTGAT-ACATA-C

Alfaroa_guanacastensis    GACTCTCGGCAACGGATATCTCGGCTCTCGCATCGATGAAGAACGTAGCG
Carya_sinensis      GACTCTCGGCAACGGATATCTCGGCTCTCGCATCGATGAAGAACGTAGCG
Carya_aquatica            GACTCTCGGCAACGGATATCTCGGCTCTCGCATCGATGAAGAACGTAGCG
Carya_cathayensis         GACTCTCGGCAACGGATATCTCGGCTCTCGCATCGATGAAGAACGTAGCG
Carya_cordiformis         GACTCTCGGCAACGGATATCTCGGCTCTCGCATCGATGAAGAACGTAGCG
Carya_floridana           ---------------------------TCGCATCGATGAAGAACGTAGCG
Carya_glabra              GACTCTCGGCAACGGATATCTCGGCTCTCGCATCGATGAAGAACGTAGCG
Carya_hunanensis          GACTCTCGGCAACGGATATCTCGGCTCTCGCATCGATGAAGAACGTAGCG
Carya_illinoiensis        GACTCTCGGCAACGGATATCTCGGCTCTCGCATCGATGAAGAACGTAGCG
Carya_kweichowensis       GACTCTCGGCAACGGATATCTCGGCTCTCGCATCGATGAAGAACGTAGCG
Carya_laciniosa           GACTCTCGGCAACGGATATCTCGGCTCTCGCATCGATGAAGAACGTAGCG
Carya_myristiciformis     GACTCTCGGCAACGGATATCTCGGCTCTCGCATCGATGAAGAACGTAGCG
Carya_ovalis              GACTCTCGGCAACGGATATCTCGGCTCTCGCATCGATGAAGAACGTAGCG
Carya_ovata               GACTCTCGGCAACGGATATCTCGGCTCTCGCATCGATGAAGAACGTAGCG
Carya_pallida             GACTCTCGGCAACGGATATCTCGGCTCTCGCATCGATGAAGAACGTAGCG
Carya_texana              GACTCTCGGCAACGGATATCTCGGCTCTCGCATCGATGAAGAACGTAGCG
Carya_tomentosa           GACTCTCGGCAACGGATATCTCGGCTCTCGCATCGATGAAGAACGTAGCG
Carya_tonkinensis         GACTCTCGGCAACGGATATCTCGGCTCTCGCATCGATGAAGAACGTAGCG
Cyclocarya_paliurus       GACTCTCGGCAACGGATATCTCGGCTCTCGCATCGATGAAGAACGTAGCG
Engelhardia_fenzelii      GACTCTCGGCAACGGATATCTCGGCTCTCGCATCGATGAAGAACGTAGCG
Engelhardia_roxburghiana  GACTCTCGGCAACGGATATCTCGGCTCTCGCATCGATGAAGAACGTAGCG
Engelhardia_serrata       GACTCTCGGCAACGGATATCTCGGCTCTCGCATCGATGAAGAACGTAGCG
Engelhardia_spicata       GACTCTCGGCAACGGATATCTCGGCTCTCGCATCGATGAAGAACGTAGCG
Juglans_cathayensis       GACTCTCGGCAACGGATATCTCGGCTCTCGCATCGATGAAGAACGTAGCG
Juglans_cinerea           GACTCTCGGCAACGGATATCTCGGCTCTCGCATCGATGAAGAACGTAGCG
Juglans_manshurica        GACTCTCGGCAACGGATATCTCGGCTCTCGCATCGATGAAGAACGTAGCG
Oreomunnea_mexicana       GACTCTCGGCAACGGATATCTCGGCTCTCGCATCGATGAAGAACGTAGCG
Platycarya_strobilacea    GACTCTCGGCAACGGATATCTCGGCTCTCGCATCGATGAAGAACGTAGCG
Pterocarya_delavayi       GACTCTCGGCAACGGATATCTCGGCTCTCGCATCGATGAAGAACGTAGCG
Pterocarya_hupehensis     GACTCTCGGCAACGGATATCTCGGCTCTCGCATCGATGAAGAACGTAGCG
Pterocarya_stenoptera     GACTCTCGGCAACGGATATCTCGGCTCTCGCATCGATGAAGAACGTAGCG
Pterocarya_tonkinensis    GACTCTCGGCAACGGATATCTCGGCTCTCGCATCGATGAAGAACGTAGCG
Rhoiptelea_chiliantha     GACTCTCG-CAACGGATATCTCGGCTCTCGCATCGATGAAGAACGTAGCG

Alfaroa_guanacastensis    AAATGCGATACTTGGTGTGAATTGCAGAATCCCGCGAATCATCGAGTCTT
Carya_sinensis      AAATGCGATACTTGGTGTGAATTGCAGAATCCCGCGAATCATCGAGTCTT
Carya_aquatica            AAATGCGATACTTGGTGTGAATTGCAGAATCCCGCGAATCATCGAGTCTT
Carya_cathayensis         AAATGCGATACTTGGTGTGAATTGCAGAATCCCGCGAATCATCGAGTCTT
Carya_cordiformis         AAATGCGATACTTGGTGTGAATTGCAGAATCCCGCGAATCATCGAGTCTT
Carya_floridana           AAATGCGATACTTGGTGTGAATTGCAGAATCCCTCGAATCATCGAGTCTT
Carya_glabra              AAATGCGATACTTGGTGTGAATTGCAGAATCCCGCGAATCATCGAGTCTT
Carya_hunanensis          AAATGCGATACTTGGTGTGAATTGCAGAATCCCGCGAATCATCGAGTCTT
Carya_illinoiensis        AAATGCGATACTTGGTGTGAATTGCAGAATCCCGCGAATCATCGAGTCTT
Carya_kweichowensis       AAATGCGATACTTGGTGTGAATTGCAGAATCCCGCGAATCATCGAGTCTT
Carya_laciniosa           AAATGCGATACTTGGTGTGAATTGCAGAATCCCGCGAATCATCGAGTCTT
Carya_myristiciformis     AAATGCGATACTTGGTGTGAATTGCAGAATCCCGCGAATCATCGAGTCTT
Carya_ovalis              AAATGCGATACTTGGTGTGAATTGCAGAATCCCGCGAATCATCGAGTCTT
Carya_ovata               AAATGCGATACTTGGTGTGAATTGCAGAATCCCGCGAATCATCGAGTCTT
Carya_pallida             AAATGCGATACTTGGTGTGAATTGCAGAATCCCGCGAATCATCGAGTCTT
Carya_texana              AAATGCGATACTTGGTGTGAATTGCAGAATCCCGCGAATCATCGAGTCTT
Carya_tomentosa           AAATGCGATACTTGGTGTGAATTGCAGAATCCCGCGAATCATCGAGTCTT
Carya_tonkinensis         AAATGCGATACTTGGTGTGAATTGCAGAATCCCGCGAATCATCGAGTCTT
Cyclocarya_paliurus       AAATGCGATACTTGGTGTGAATTGCAGAATCCCGCGAATCATCGAGTCTT
Engelhardia_fenzelii      AAATGCGATACTTGGTGTGAATTGCAGAATCCCGCGAATCATCGAGTCTT
Engelhardia_roxburghiana  AAATGCGATACTTGGTGTGAATTGCAGAATCCCGCGAATCATCGAGTCTT
Engelhardia_serrata       AAATGCGATACTTGGTGTGAATTGCAGAATCCCGCGAATCATCGAGTCTT
Engelhardia_spicata       AAATGCGATACTTGGTGTGAATTGCAGAATCCCGCGAATCATCGAGTCTT
Juglans_cathayensis       AAATGCGATACTTGGTGTGAATTGCAGAATCCCGCGAATCATCGAGTCTT
Juglans_cinerea           AAATGCGATACTTGGTGTGAATTGCAGAATCCCGCGAATCATCGAGTCTT
Juglans_manshurica        AAATGCGATACTTGGTGTGAATTGCAGAATCCCGCGAATCATCGAGTCTT
Oreomunnea_mexicana       AAATGCGATACTTGGTGTGAATTGCAGAATCCCGCGAATCATCGAGTCTT
Platycarya_strobilacea    AAATGCGATACTTGGTGTGAATTGCAGAATCCCGCGAATCATCGAGTCTT
Pterocarya_delavayi       AAATGCGATACTTGGTGTGAATTGCAGAATCCCGCGAATCATCGAGTCTT
Pterocarya_hupehensis     AAATGCGATACTTGGTGTGAATTGCAGAATCCCGCGAATCATCGAGTCTT
Pterocarya_stenoptera     AAATGCGATACTTGGTGTGAATTGCAGAATCCCGCGAATCATCGAGTCTT
Pterocarya_tonkinensis    AAATGCGATACTTGGTGTGAATTGCAGAATCCCGCGAATCATCGAGTCTT
Rhoiptelea_chiliantha     AAATGCGATACTTGGTGTGAATTGCAGAATCCCGCGAATCATCGAGTCTT

Alfaroa_guanacastensis    TGAACGCAAGTTGCGCCCGAAGCCTTCGGGCCGAGGGCACGTCTGCCTGG
Carya_sinensis      TGAACGCAAGTTGCGCCCGAAGCCATTCGGCCAAGGGCACGTCTGCCTGG
Carya_aquatica            TGAACGCAAGTTGCGCCCGAAGCCATTCGGCCGAGGGCACGTCTGCCTGG
Carya_cathayensis         TGAACGCAAGTTGCGCCCGAAGCCATTCGGCCGAGGGCACGTCTGCCTGG
Carya_cordiformis         TGAACGCAAGTTGCGCCCGAAGCCATTCGGCCGAGGGCACGTCTGCCTGG
Carya_floridana           TGAACGCAAGTTGCGCCCCATGCCATTCCGCCGAGGGCACCTCTGCCTGG
Carya_glabra              TGAACGCAAGTTGCGCCCGAAGCCATTCGGCCGAGGGCACGTCTGCCTGG
Carya_hunanensis          TGAACGCAAGTTGCGCCCGAAGCCATTCGGCCGAGGGCACGTCTGCCTGG
Carya_illinoiensis        TGAACGCAAGTTGCGCCCGAAGCCATTCGGCCGAGGGCACGTCTGCCTGG
Carya_kweichowensis       TGAACGCAAGTTGCGCCCGAAGCCATTCGGCCGAGGGCACGTCTGCCTGG
Carya_laciniosa           TGAACGCAAGTTGCGCCCGAAGCCATTCGGCCGAGGGCACGTCTGCCTGG
Carya_myristiciformis     TGAACGCAAGTTGCGCCCGAAGCCATTCGGCCGAGGGCACGTCTGCCTGG
Carya_ovalis              TGAACGCAAGTTGCGCCCGAAGCCATTCGGCCGAGGGCACGTCTGCCTGG
Carya_ovata               TGAACGCAAGTTGCGCCCGAAGCCATTCGGCCGAGGGCACGTCTGCCTGG
Carya_pallida             TGAACGCAAGTTGCGCCCGAAGCCATTCGGCCGAGGGCACGTCTGCCTGG
Carya_texana              TGAACGCAAGTTGCGCCCGAAGCCATTCGGCCGAGGGCACGTCTGCCTGG
Carya_tomentosa           TGAACGCAAGTTGCGCCCGAAGCCATTCGGCCGAGGGCACGTCTGCCTGG
Carya_tonkinensis         TGAACGCAAGTTGCGCCCGAAGCCATTCGGCCGAGGGCACGTCTGCCTGG
Cyclocarya_paliurus       TGAACGCAAGTTGCGCCCGAAGCCATTCGGCCGAGGGCACGTCTGCCTGG
Engelhardia_fenzelii      TGAACGCAAGTTGCGCCCGAAGCCATCCGGTCGAGGGCACGTCTGCCTGG
Engelhardia_roxburghiana  TGAACGCAAGTTGCGCCCGAAGCCATCCGGTCGAGGGCACGTCTGCCTGG
Engelhardia_serrata       TGAACGCAAGTTGCGCCCGAAGCCATCCGGCCGAGGGCACGTCTGCCTGG
Engelhardia_spicata       TGAACGCAAGTTGCGCCCGAAGCCATCCGGCCGAGGGCACGTCTGCCTGG
Juglans_cathayensis       TGAACGCAAGTTGCGCCCGAAGCCATTCGGCCGAGGGCACGTCTGCCTGG
Juglans_cinerea           TGAACGCAAGTTGCGCCCGAAGCCATTCGGCCGAGGGCACGTCTGCCTGG
Juglans_manshurica        TGAACGCAAGTTGCGCCCGAAGCCATTCGGCCGAGGGCACGTCTGCCTGG
Oreomunnea_mexicana       TGAACGCAAGTTGCGCCCGAAGCCTTCGGGCCGAGGGCACGTCTGCCTGG
Platycarya_strobilacea    TGAACGCAAGTTGCGCCCGAAGCCATTCGGCCGAGGGCACGTCTGCCTGG
Pterocarya_delavayi       TGAACGCAAGTTGCGCCCGAAGCCATTCGGCCGAGGGCACGTCTGCCTGG
Pterocarya_hupehensis     TGAACGCAAGTTGCGCCCGAAGCCATTCGGCCGAGGGCACGTCTGCCTGG
Pterocarya_stenoptera     TGAACGCAAGTTGCGCCCGAAGCCATTCGGCCGAGGGCACGTCTGCCTGG
Pterocarya_tonkinensis    TGAACGCAAGTTGCGCCCGAAGCCATTCGGCCGAGGGCACGTCTGCCTGG
Rhoiptelea_chiliantha     TGAACGCAAGTTGCGCCCGAAGCCATTCGGCCGAGGGCACGTCTGCCTGG

Alfaroa_guanacastensis    GCGTCACGCATCGTCGCCCCAACCCCCGCCGCCTCTCGCGC--------G
Carya_sinensis      GTGTCACGCATCGTTGCCCCCACCCCAA-CACCTCATATGATGTGTGTGT
Carya_aquatica            GTGTCACGCATCGTTGCCCCCACCCCAA-CACCTCGTACGA--------T
Carya_cathayensis         GTGTCACGCATCGTTGCCCCCACCCCAA-CACCTCATATGA--TGTGTGT
Carya_cordiformis         GTGTCACGCATCGTTGCCCCCACCCCAA-CACCTCGTATGA--------T
Carya_floridana           GTGTCAAGCATCGTTGCCCCCACCCCAA-CACCTCGTATGA--------T
Carya_glabra              GTGTCACGCATCGTTGCCCCCACCCCAA-CACCTCGTACGA--------T
Carya_hunanensis          GTGTCACGCATCGTTGCCCCCACCCCAA-CACCTCATATGA----TGTGT
Carya_illinoiensis        GTGTCACGCATCGTTGCCCCCACCCCAA-CACCTCGTATGA--------T
Carya_kweichowensis       GTGTCACGCATCGTTGCCCCCACCCCAA-CACCTCATATGA--TGTGTGT
Carya_laciniosa           GTGTCACGCATCGTTGCCCCCACCCCAA-CACCTCGTACGA--------T
Carya_myristiciformis     GTGTCACGCATCGTTGCCCCCACCCCAA-CACCTCGTATGA--------T
Carya_ovalis              GTGTCACGCATCGTTGCCCCCACCCCAA-CACCTCGTATGA--------T
Carya_ovata               GTGTCACGCATCGTTGCCCCCACCCCAA-CACCTCGTACGA--------T
Carya_pallida             GTGTCACGCATCGTTGCCCCCACCCCAA-CACCTCGTATGA--------T
Carya_texana              GTGTCACGCATCGTTGCCCCCACCCCAA-CACCTCGTATGA--------T
Carya_tomentosa           GTGTCACGCATCGTTGCCCCCACCCCAA-CACCTCGTATGA--------T
Carya_tonkinensis         GTGTCACGCATCGTTGCCCCCACCCCAA-CACCTCATATGA--TGTGTGT
Cyclocarya_paliurus       GTGTCACGCATCGTTGCCCCAACCCCAAACACCTCTTGTGC--------T
Engelhardia_fenzelii      GTGTCACGCATCGTTGCCCCAACCCCAT-CGCCTCTCACGC--------G
Engelhardia_roxburghiana  GTGTCACGCATCGTTGCCCCAACCCCAT-CACCTCTCACGC--------G
Engelhardia_serrata       GTGTCACGCATCGTTGCCCCAACCCCAT-CGCTTCTCACGC--------G
Engelhardia_spicata       GTGTCACGCATCGTTGCCCCAACCCCAT-CGCTTCTCACGC--------G
Juglans_cathayensis       GTGTCACGCATCGTTGCCCCAACCCCAAACAATTCTCATGA--------T
Juglans_cinerea           GTGTCACGCATCGTTGCCCCAACCCCAAACACTTCTCATGA--------T
Juglans_manshurica        GTGTCACGCATCGTTGCCCCAACCCCAAACAATTCTCATGA--------T
Oreomunnea_mexicana       GCGTCACGCATCGTCGCCCCAACCCCAA-----TC---------------
Platycarya_strobilacea    GTGTCACGCATCGTTGCCCCAACCCCAA-CACTTCTAACGA--------T
Pterocarya_delavayi       GTGTCACGCATCGTTGCCCCAACCCCAAACACTACTTTTGC--------T
Pterocarya_hupehensis     GTGTCACGCATCGTTGCCCCAACCCCAAACACTACTTGTGC------TGT
Pterocarya_stenoptera     GTGTCACGCATCGTTGCCCCAACCCCAAACACTACTTGTGC--------T
Pterocarya_tonkinensis    GTGTCACGCATCGTTGCCCCAACCCCAAACACTACTTGTGC--------T
Rhoiptelea_chiliantha     GTGTCACGCATCGTTGCCCCAAACCCACCGCATCCCAATGGA-----TGC

Alfaroa_guanacastensis    GCGCGGGGTGCGGGGCGGACACTGGCCTCCCGCGCGCTGCG---GCTCGC
Carya_sinensis      GTGTGCGGTGCGGGGCAGAAATTGGCCTCCCGTGCGCGTT----GCTCGC
Carya_aquatica            GTGTGCGGTGCGGGGCAGAAATTGGCCTCCCGTGCGCGTT----GCTCGC
Carya_cathayensis         GTGTGCGGTGCGGGGCAGAAATTGGCCTCCCGTGCGCGTT----GCTCGC
Carya_cordiformis         GTGTGCGGTGCGGGGCAGAAATTGGCCTCCCGTGCGCGTT----GCTCGC
Carya_floridana           GTGTGCGGTGCGGGGCAGAAATTGGCCTCCCGTGCGCGTT----GCTCGC
Carya_glabra              GTGTGCGGTGCGGGGCAGAAATTGGCCTCCCGTGCGCGTT----GCTCGC
Carya_hunanensis          GTGCGCGGTGCGGGGCAGAAATTGGCCTCCCGTGCGCGTT----GCTCGC
Carya_illinoiensis        GTGTGCGGTGCGGGGCAGAAATTGGCCTCCCGTGCGCGTT----GCTCGC
Carya_kweichowensis       GTGTGCGGTGCGGGGCAGAAATTGGCCTCCCGTGCGCGTT----GCTCGC
Carya_laciniosa           GTGTGCGGTGCGGGGCAGAAATTGGCCTCCCGTGCGCGTT----GCTCGC
Carya_myristiciformis     GTGTGCGGTGCGGGGCAGAAATTGGCCTCCCGTGCGCGTT----GCTCGC
Carya_ovalis              GTGTGCGGTGCGGGGCAGAAATTGGCCTCCCGTGCGCGTT----GCTCGC
Carya_ovata               GTGTGCGGTGCGGGGCAGAAATTGGCCTCCCGTGCGCGTT----GCTCGC
Carya_pallida             GTGTGCGGTGCGGGGCAGAAATTGGCCTCCCGTGCGCGTT----GCTCGC
Carya_texana              GTGTGCGGTGCGGGGCAGAAATTGGCCTCCCGTGCGCGTT----GCTCGC
Carya_tomentosa           GTGTGCGGTGCGGGGCAGAAATTGGCCTCCCGTGCGCGTT----GCTCGC
Carya_tonkinensis         GTGCGCGGTGCGGGGCAGAAATTGGCCTCCCGTGCGCGTT----GCTCGC
Cyclocarya_paliurus       GTGCGGGGTGCGGGGCAGACATTGGCCTCCCGTGTGCTCTT---GCTCGC
Engelhardia_fenzelii      GCGCGGGGTGCGGGGCAGACATTGGCCTCCCGTGCGCTGTC-TCGCTCGC
Engelhardia_roxburghiana  GCATGGGGTGCGGGGCAGACATTGGCCTCCCGTGCGCTTTC---GCTCGC
Engelhardia_serrata       ACACGGGGTGCGGGGCGGACATTGGCCTCCCGTGCGCTGCT---GCTCGC
Engelhardia_spicata       GCACGGGGTGTGGGGCAGACATTGGCCTCCCGTGCGCTGTC---GCTTGC
Juglans_cathayensis       TTGTGGGGTGCGGGGCAGACATTGGCCTCCCGTGTGCTTCT---GCTCGC
Juglans_cinerea           TTGTGGGGTGCGGGGCAGACATTGGCCTCCCGTGTGCTTCT---GCTCGC
Juglans_manshurica        TTGTGGGGTGCGGGGCAGACATTGGCCTCCCGTGTGCTTCT---GCTCGC
Oreomunnea_mexicana       ----GGGGTGCGGGGCGGACGTTGGCCTCCCGCGCGCCGTC---GCTCGC
Platycarya_strobilacea    GTGTGTGGTGCGGGACAGACATTGGCCTCCCGTGTCCT--------TCGC
Pterocarya_delavayi       GTGCGGGGTGCGGGGCAGACATTGGCCTCCCGTGTGCTCTTCTCGCTCGC
Pterocarya_hupehensis     GTGCGGGGTGCGGGGCAGACATTGGCCTCCCGTGTGCTCTTCTCGCTCGC
Pterocarya_stenoptera     GTGCGGGGTGCGGGGCAGACATTGGCCTCCCGTGTGCTCTTCTCGCTCGC
Pterocarya_tonkinensis    GTGCGGGGTGCGGGGCAGACATTGGCCTCCCGTGTGCTCTTCTCGCTCGC
Rhoiptelea_chiliantha     GGGCGGCTTGTTGGGCGGACATTGGCCTCCCGTGCGCTGTA---GCTCGC

Alfaroa_guanacastensis    GGTTGGCCTAAAAACGAGTCCTAGGCGGCGAGCGCCACGACAATCGGTGG
Carya_sinensis      GGTTAGCCTAAAAGCGAGTCCTGGGCGACGAGCGCCACGACAATCGGTGG
Carya_aquatica            GGTTAGCCTAAAAGCGAGTCCTAGGCGACGAGCGCCACGACAATCGGTGG
Carya_cathayensis         GGTTAGCCTAAAAGCGAGTCCTGGGCGACGAGCGCCACGACAATCGGTGG
Carya_cordiformis         GGTTAGCCTAAAAGCGAGTCCTGGGCGACGAGCGCCACGACAATCGGTGG
Carya_floridana           GGTTAGCCTAAAAGCGAGTCCTAGGCGACGAGCGCCACGACAATCGGTGG
Carya_glabra              GGTTAGCCTAAAAGCGAGTCCTAGGCGACGAGCGCCACGACAATCGGTGG
Carya_hunanensis          GGTTAGCCTAAAAGCGAGTCCCGGGCGACGAGCGCCACGACAATCGGTGG
Carya_illinoiensis        GGTTAGCCTAAAAGCGAGTCCTGGGCGACGAGCGCCACGACAATCGGTGG
Carya_kweichowensis       GGTTAGCCTAAAAGCGAGTCCTGGGCGACGAGCGCCACGACAATCGGTGG
Carya_laciniosa           GGTTAGCCTAAAAGCGAGTCCTAGGCGACGAGCGCCACGACAATCGGTGG
Carya_myristiciformis     GGTTAGCCTAAAAGCGAGTCCTAGGCGACGAGCGCCACGACAATCGGTGG
Carya_ovalis              GGTTAGCCTAAAAGCGAGTCCTAGGCGACGAGCGCCACGACAATCGGTGG
Carya_ovata               GGTTAGCCTAAAAGCGAGTCCTAGGCGACGAGCGCCACGACAATCGGTGG
Carya_pallida             GGTTAGCCTAAAAGCGAGTCCTAGGCGACGAGCGCCACGACAATCGGTGG
Carya_texana              GGTTAGCCTAAAAGCGAGTCCTAGGCGACGAGCGCCACGACAATCGGTGG
Carya_tomentosa           GGTTAGCCTAAAAGCGAGTCCTAGGCGACGAGCGCCACGACAATCGGTGG
Carya_tonkinensis         GGTTAGCCTAAAAGCGAGTCCCGGGCGACGAGCGCCACGACAATCGGTGG
Cyclocarya_paliurus       GGTTAGCCTAAAAGCGAGTCCTGGGCGACGAGCGCCACGACAATCGGTGG
Engelhardia_fenzelii      GGTTAGCCTAAAAAAGAGTCCTGGGCGGCGAGCGCCACGACAATCGGTGG
Engelhardia_roxburghiana  GGTTAGCCTAAAAACGAGTCCTAGGCGGCGAGCGCCACGACAATCGGTGG
Engelhardia_serrata       GGTTAGCCTAAAACTGAGTCCTAGGCGGCGAGCGCCACGACAATCGGTGG
Engelhardia_spicata       GGTTAGCCTAAAATCGAGTCCTAGGCGGCGAGCGCCACGACAATCGGTGG
Juglans_cathayensis       GGTTAGCCTAAAAGCGAGTCCTAGGCGACGAGCGCCACGACAATCGGTGG
Juglans_cinerea           GGTTAGCCTAAAAGCGAGTCCTAGGCGACGAGCGCCACGACAATCGGTGG
Juglans_manshurica        GGTTAGCCTAAAAGCGAGTCCTAGGCGACGAGCGCCACGACAATCGGTGG
Oreomunnea_mexicana       GGTTGGCCTAAAAACGAGTCCTAGGCGGCGAGCGCCACGACAATCGGTGG
Platycarya_strobilacea    GGTTAGCCTAAAAGCGAGTCCTGGTCGACGAGTGCCACGACAATCGGTGG
Pterocarya_delavayi       GGTTAGCCTAAAAGTGAGTCCTGGGCGACGAGCACCACGACAATCGGTGG
Pterocarya_hupehensis     GGTTAGCCTAAAAGTGAGTCCTGGGCGACGAGCACCACGACAATCGGTGG
Pterocarya_stenoptera     GGTTAGCCTAAAAGTGAGTCCTGGGCGACGAGCGCCACGACAATCGGTGG
Pterocarya_tonkinensis    GGTTAGCCTAAAAGTGAGTCCTGGGCGACGAGCGCCACGACAATCGGTGG
Rhoiptelea_chiliantha     GGTTAGCCTAAAAGTGAGTCTTAGGCGACGAGCGCCACGACAATCGGTGG

Alfaroa_guanacastensis    TTGTCAAGACCCTCGCGACCCGTCGTGCGCC-GCCCGTCGCCGCGAAGGC
Carya_sinensis      TTGACAAAACCCTCGTGCCCCGTCGTGTGTT-GCTCGACGCCGTGAAGGC
Carya_aquatica            TTGACAAAACCCTCGTGCCCCGTCGTGCGTT-GCTCGACGCCGTGAAGGC
Carya_cathayensis         TTGACAAAACCCTCGTGCCCCGTCGTGTGTT-GCTCGACGCCGTGAAGGC
Carya_cordiformis         TTGACAAAACCCTCGTGCCCCGTCGTGCGTT-GCTCGACGCCGTGAAGGC
Carya_floridana           TTGACAAAACCCTCATGCCCCGTCGTGCGTT-GCTCGACGCCGTGAAGGC
Carya_glabra              TTGACAAAACCCTCGTGCCCCGTCGTGCGTT-GCTCGACGCCGTGAAGGC
Carya_hunanensis          TTGACGAAACCCTCGTGCCCCGTCGTGTGTT-GCTCGACGCCGTGAAGGC
Carya_illinoiensis        TTGACAAAACCCTCGTGCCCCGTCGTGCGTT-GCTCGACGCCGTGAAGGC
Carya_kweichowensis       TTGACAAAACCCTCGTGCCCCGTCGTGTGTT-GCTCGACGCCGTGAAGGC
Carya_laciniosa           TTGACAAAACCCTCGTGCCCCGTCGTGCGTT-GCTCGACGCCGTGAAGGC
Carya_myristiciformis     TTGACAAAACCCTCGTGCCCCGTCGTGCGTT-GCTCGACGCCGTGAAGGC
Carya_ovalis              TTGACAAAACCCTCGTGCCCCGTCGTGCGTT-GCTCGACGCCGTGAAGGC
Carya_ovata               TTGACAAAACCCTCGTGCCCCGTCGTGCGTT-GCTCGACGCCGTGAAGGC
Carya_pallida             TTGACAAAACCCTCGTGCCCCGTCGTGCGTT-GCTCGACGCCGTGAAGGC
Carya_texana              TTGACAAAACCCTCGTGCCCCGTCGTGCGTT-GCTCGACGCCGTGAAGG-
Carya_tomentosa           TTGACAAAACCCTCGTGCCCCGTCGTGCGTT-GCTCGACGCCGTGAAGGC
Carya_tonkinensis         TTGACGAAACCCTCGTGCCCCGTCGTGTGTT-GCTCGACGCCGTGAAGGC
Cyclocarya_paliurus       TTGA-GAAACCCTCGTGACCCGTCGTGTGTT-GCCCGTCGCTGTGAAGGC
Engelhardia_fenzelii      TTGTCAAGACCCTCGTGACCCGTCGTGCGCT-GCCCGTCGCCGTGAAGGC
Engelhardia_roxburghiana  TTGTCAAGACCCTCGTGACCCGTCGTGCGCT-GCCCGTCGCCGTGAAGGC
Engelhardia_serrata       TTGTCAAGACCCTCGTGACCCGTCGTGCGTC-GCCCGTCACCGCGAAGGC
Engelhardia_spicata       TTGTCAGGACCCTCGTGACCCGTCGTGCGTC-GCTCGTCACTGCGAAGGC
Juglans_cathayensis       TTGA-GAAACCCTCGTGACCCGTCGTGTGTT-GCTCGTCGCTGTGAAGGT
Juglans_cinerea           TTGA-GAAACCCTCGTGACCCGTCGTGTGTT-GCTCGTCGCTGTGAAGGT
Juglans_manshurica        TTGA-GAAACCCTCGTGACCCGTCGTGTGTT-GCTCGTCGCTGTGAAGGT
Oreomunnea_mexicana       TTGTCAAGACCCTCGCGACCCGTCGTGCGCC-GCCCGTCGCCGCGAAGGC
Platycarya_strobilacea    TTGA-GAAACCCTCGTGACCCGTCGTGTGTTTGCTCGTCGCGGTGAAGGC
Pterocarya_delavayi       TTGA-GAAACCCTCGTGACCCGTCGTGTGTTTGCTCGTCGCTGTGAAGGT
Pterocarya_hupehensis     TTGA-GAAACCCTCGTGACCCGTCGTGTGTT-GCTCGTCGCTGTGAAGGT
Pterocarya_stenoptera     TTGA-GAAACCCTCGTGACCCGTCGTGTGTTTGCCCGTCGCTGTGAAGGT
Pterocarya_tonkinensis    TTGA-GAAACCCTCGTGACCCGTCGTGTGTTTGCCCGTCGCTGTGAAGGT
Rhoiptelea_chiliantha     TCGAAAAAACCCTCGTTTCCCGTCGTGTGTGT-CCCGTCGCTCATTTTGT

Alfaroa_guanacastensis    GCTCCACGGCCCTGATT--------------TTCTACCATCGCG------
Carya_sinensis      TCTCCTCGACCCTGTTGCGTC-----------------------CGTTTA
Carya_aquatica            TCTCCTCGACCCTATTGCGTCGTTCTTGCGACTCTACCATCGC-------
Carya_cathayensis         TCTCCTCGACCCTATTGCGTCGTTCTTGCGACTCTACCATCGC-CGTTTA
Carya_cordiformis         TCTCCTCGACCCTATTGCGTCGTTCTTGCGACTCTACCATCGC-CGTTTA
Carya_floridana           TCTCCTCGACCCTATTGCGTCGTTCTTGCGACTCTACCATCGCG------
Carya_glabra              TCTCCTCGACCCTATTGCGTCGTTCTTGCGACTCTACCATCGC-CGTTTA
Carya_hunanensis          TCTCCTCGACCCTGTTGCGTCGTT--------------------CGTTTA
Carya_illinoiensis        TCTCCTCGACCCTATTGCGTCGTTCTTGCGACTCTACCATCGCGCGTTTA
Carya_kweichowensis       TCTCCTCGACCCTATTGCGTC-----------------------------
Carya_laciniosa           TCTCCTCGACCCTATTGCGTCGTTCTTGCGACTCTACCATCGC-CGTTTA
Carya_myristiciformis     TCTCCTCGACCCTATTGTGTCGTTCTTGCGACTCTACCATCGC-CGTTTA
Carya_ovalis              TCTCCTCGACCCTATTGCGTCGTTCTTGCGACTCTACCATCGCGCGTTTA
Carya_ovata               TCTCCTCGACCCTATTGCGTCGTTCTTGCGACTCTACCATCGC-CGTTTA
Carya_pallida             TCTCCTCGACCCTATTGCGTCGTTCTTGCGACTCTACCATCGCG------
Carya_texana              --------------------------------------------CGTTTA
Carya_tomentosa           TCTCCTCGACCCTATTGCGTCGTTCTTGCGACTCTACCATCGC-CGTTTA
Carya_tonkinensis         TCTCCTCGACCCTGTTGCGTC-----------------------CGTTTA
Cyclocarya_paliurus       GCTCCTCGACCCTATTGTGTCGTTCTTGCGACTCTACCATCGCGCGTTTA
Engelhardia_fenzelii      GCTCCTCGGCCCCGACGCGTCGCTCTCGCGA-TCTACCATCGCGCGTTTA
Engelhardia_roxburghiana  GCTCCTCGGCCCCGACGTGTCGCTCTCGCGACTCTACCATCGCG------
Engelhardia_serrata       GCTCCTCGGCCCCGACGCGTCGCTCTCGCGACGCTACCATCGCG------
Engelhardia_spicata       ACTCTTCGACCCCGACGCGTCGCTCTCGCGACGCTACCATCGCG------
Juglans_cathayensis       GCTCCTCGACCCTGTTGTGTCGTTTCTGCGACTCTACCATCGCGCGTTTA
Juglans_cinerea           GCTCCTCGACCCTGTTGTGTCGTTTCTGCGACTCTACCATCGCGCGTTTA
Juglans_manshurica        GCTCCTCGACCCTGTTGTGTCGTTTCTGCGACTCTACCATCGCGCGTTTA
Oreomunnea_mexicana       GCTCCACGGCCCTGATGCGTCGCTCCGGCGACTCTACCATCGCG------
Platycarya_strobilacea    GCTCCACGACCCTGTTGCGTCGCTCTTGCGACTCTACCATCGCGCGTTTA
Pterocarya_delavayi       GCTCCTCGACCCTATTGTGTCGTTCTTGCGACTCTACCATCGCG------
Pterocarya_hupehensis     GCTCCTCGACCCTATTGTGTCGTTCTTGCGACTCTACCATCGCGCGTTTA
Pterocarya_stenoptera     GCTCCTCGACCCTATTGTGTCGTTCTTGCGACTCTACCATCGCGCGTTTA
Pterocarya_tonkinensis    GCTCCTCGACCCTATTGTGTCGTTCTTGCGACTCTACCATCGCGCGTTTA
Rhoiptelea_chiliantha     GCTCTGCGACCCTATCGTGTCGAGCTTTCGACGCTACCATCGCG------

Alfaroa_guanacastensis    --------------------------------------------------
Carya_sinensis      ATTACGCGAATGTATCAACAGAATCATTTGCTGATTTCCACTAATGATTC
Carya_aquatica            ---ACGCGAATGTATCAACAGAATCATTTGCTGATTTCCACTAATGATTC
Carya_cathayensis         ATTACGCGAATGTATCAACAGAATCATTTGCTGATTTCCACTAATGATTC
Carya_cordiformis         ATTACGCGAATGTATCAACAGAATCATTTGCTGATTTCCACTAATGATTC
Carya_floridana           --------------------------------------------------
Carya_glabra              ATTACGCGAATGTATCAACAGAATCATTTGCTGATTTCCACTAATGATTC
Carya_hunanensis          ATTACGCGAATGTATCAACAGAATCATTTGCTGATTTCCACTAATGATTC
Carya_illinoiensis        ATTACGCGAATGTATCAACAGAATCATTTGCTGATTTCCACTAATGATTC
Carya_kweichowensis       ---ACGCGAATGTATCAACAGAATCATTTGCTGATTTCCACTAATGATTC
Carya_laciniosa           ATTACGCGAATGTATCAACAGAATCATTTGCTGATTTCCACTAATGATTC
Carya_myristiciformis     ATTACGCGAATGTATCAACAGAATCATTTGCTGATTTCCACTAATGATTC
Carya_ovalis              ATTACGCGAATGTATCAACAGAATCATTTGCTGATTTCCACTAATGATTC
Carya_ovata               ATTACGCGAATGTATCAACAGAATCATTTGCTGATTTCCACTAATGATTC
Carya_pallida             --------------------------------------------------
Carya_texana              ATTACGCGAATGTATCAACAGAATCATTTGCTGATTTCCACTAATGATTC
Carya_tomentosa           ATTACGCGAATGTATCAACAGAATCATTTGCTGATTTCCACTAATGATTC
Carya_tonkinensis         ATTACGCGAATGTATCAACAGAATCATTTGCTGATTTCTACTAATGATTC
Cyclocarya_paliurus       ATTACGCGAATGTATCAACAGAATCATTTGCGGATTTCCACTAATGATTC
Engelhardia_fenzelii      ATTACGCGAATGTATCAACAGAATCATTTGATGATTTCCACTAATGATTC
Engelhardia_roxburghiana  --------------------------------------------------
Engelhardia_serrata       --------------------------------------------------
Engelhardia_spicata       --------------------------------------------------
Juglans_cathayensis       ATTACGCGAATGTATCAACAGAATCATTTGCTGATTTCCACTAATGATTC
Juglans_cinerea           ATTACGCGAATGTATCAACAGAATCATTTGCTGATTTCCACTAATGATTC
Juglans_manshurica        ATTACGCGAATGTATCAACAGAATCATTTGCTGATTTCCACTAATGATTC
Oreomunnea_mexicana       --------------------------------------------------
Platycarya_strobilacea    ATTACGCGAATGTATCAACAGAATCATTTGCTGATTTTCACTAATGATTC
Pterocarya_delavayi       --------------------------------------------------
Pterocarya_hupehensis     ATTACGCGAATGTATCAACAGAATCATTTGCTGATTTCCACTAATGATTC
Pterocarya_stenoptera     ATTACGCGAATGTATCAACAGAATCATTTGCTGATTTCCACTAATGATTC
Pterocarya_tonkinensis    ATTACGCGAATGTATCAACAGAATCATTTGCTGATTTCCACTAATGATTC
Rhoiptelea_chiliantha     --------------------------------------------------

Alfaroa_guanacastensis    --------------------------------------------------
Carya_sinensis      TAACCAAAATCCATTTTTAGGATACAACAAGAATTTGTATTCTCAAATTA
Carya_aquatica            TAACCAAAATCCATTTTTAGGATACAACAAGAATTTGTATTCTCAAATTA
Carya_cathayensis         TAACCAAAATCCATTTTTAGGATACAACAAGAATTTGTATTCTCAAATTA
Carya_cordiformis         TAACCAAAATCCATTTTTAGGATACAACAAGAATTTGTATTCTCAAATTA
Carya_floridana           --------------------------------------------------
Carya_glabra              TAACCAAAATCCATTTTTAGGATACAACAAGAATTTGTATTCTCAAATTA
Carya_hunanensis          TAACCAAAATCCATTTTTAGGATACAACAAGAATTTGTATTCTCAAATTA
Carya_illinoiensis        TAACCAAAATCCATTTTTAGGATACAACAAGAATTTGTATTCTCAAATTA
Carya_kweichowensis       TAACCAAAATCCATTTTTAGGATACAACAAGAATTTGTATTCTCAAATTA
Carya_laciniosa           TAACCAAAATCCATTTTTAGGATACAACAAGAATTTGTATTCTCAAATTA
Carya_myristiciformis     TAACCAAAATCCATTTTTAGGATACAACAAGAATTTGTATTCTCAAATTA
Carya_ovalis              TAACCAAAATCCATTTTTAGGATACAACAAGAATTTGTATTCTCAAATTA
Carya_ovata               TAACCAAAATCCATTTTTAGGATACAACAAGAATTTGTATTCTCAAATTA
Carya_pallida             --------------------------------------------------
Carya_texana              TAACCAAAATCCATTTTTAGGATACAACAAGAATTTGTATTCTCAAATTA
Carya_tomentosa           TAACCAAAATCCATTTTTAGGATACAACAAGAATTTGTATTCTCAAATTA
Carya_tonkinensis         TAACCAAAATCCATTTTTAGGATACAACAAGAATTTGTATTCTCAAATTA
Cyclocarya_paliurus       TAAGCAAAATCCATTTTTAGGATACAACAAGAATTTGTATTCTCAAATTA
Engelhardia_fenzelii      TAACCAAAATCCATTTTTAGGATACAACAAGAATTTGTATTCTCAAATTA
Engelhardia_roxburghiana  --------------------------------------------------
Engelhardia_serrata       --------------------------------------------------
Engelhardia_spicata       --------------------------------------------------
Juglans_cathayensis       TAACCAAAATCCATTTTTAGGATACAACAAGAATTTGTATTCTCAAATTA
Juglans_cinerea           TAACCAAAATCCATTTTTAGGATACAACAAGAATTTGTATTCTCAAATTA
Juglans_manshurica        TAACCAAAATCCATTTTTAGGATACAACAAGAATTTGTATTCTCAAATTA
Oreomunnea_mexicana       --------------------------------------------------
Platycarya_strobilacea    TAACCAAAATCCATTTTTAGGATACAACAAAAATTTGTATTCTCAAATTA
Pterocarya_delavayi       --------------------------------------------------
Pterocarya_hupehensis     TAACCAAAATCCATTTTTAGGATACAACAAGAATTTGTACTCTCAAATTA
Pterocarya_stenoptera     TAACCAAAATCCATTTTTAGGATACAACAAGAATTTGTACTCTCAAATTA
Pterocarya_tonkinensis    TAACCAAAATCCATTTTTAGGATACAACAAGAATTTGTACTCTCAAATTA
Rhoiptelea_chiliantha     --------------------------------------------------

Alfaroa_guanacastensis    --------------------------------------------------
Carya_sinensis      TATCAGAAGGATTTGCAGTCATTGCGGAAATTCCATTTTCTTTACGATTA
Carya_aquatica            TATCAGAAGGATTTGCAGTCATTGCGGAAATTCCATTTTCTTTACGATTA
Carya_cathayensis         TATCAGAAGGATTTGCAGTCATTGCGGAAATTCCATTTTCTTTACGATTA
Carya_cordiformis         TATCAGAAGGATTTGCAGTCATTGCGGAAATTCCATTTTCTTTACGATTA
Carya_floridana           --------------------------------------------------
Carya_glabra              TATCAGAAGGATTTGCAGTCATTGCGGAAATTCCATTTTCTTTACGATTA
Carya_hunanensis          TATCAGAAGGATTTGCAGTCATTGCGGAAATTCCATTTTCTTTACGATTA
Carya_illinoiensis        TATCAGAAGGATTTGCAGTCATTGCGGAAATTCCATTTTCTTTACGATTA
Carya_kweichowensis       TATCAGAAGGATTTGCAGTCATTGCGGAAATTCCATTTTCTTTACGATTA
Carya_laciniosa           TATCAGAAGGATTTGCAGTCATTGCGGAAATTCCATTTTCTTTACGATTA
Carya_myristiciformis     TATCAGAAGGATTTGCAGTCATTGCGGAAATTCCATTTTCTTTACGATTA
Carya_ovalis              TATCAGAAGGATTTGCAGTCATTGCGGAAATTCCATTTTCTTTACGATTA
Carya_ovata               TATCAGAAGGATTTGCAGTCATTGCGGAAATTCCATTTTCTTTACGATTA
Carya_pallida             --------------------------------------------------
Carya_texana              TATCAGAAGGATTTGCAGTCATTGCGGAAATTCCATTTTCTTTACGATTA
Carya_tomentosa           TATCAGAAGGATTTGCAGTCATTGCGGAAATTCCATTTTCTTTACGATTA
Carya_tonkinensis         TATCAGAAGGATTTGCAGTCATTGCGGAAATTCCATTTTCTTTACGATTA
Cyclocarya_paliurus       TATCAGAAGGATTTGCAGTCATTGCGGAAATTCCATTTTCTTTACGATTA
Engelhardia_fenzelii      TATCAGAAGGATTCGCAGTTATTGTGGAAATTCTATTTTCTTTACGATTA
Engelhardia_roxburghiana  --------------------------------------------------
Engelhardia_serrata       --------------------------------------------------
Engelhardia_spicata       --------------------------------------------------
Juglans_cathayensis       TATCAGAAGGATTTGCAGTCATTGCGGAAATTCCATTTTCTTTACGATTA
Juglans_cinerea           TATCAGAAGTATTTGCAGTCATTGCGGAAATTCCATTTTCTTTACGATTA
Juglans_manshurica        TATCAGAAGGATTTGCAGTCATTGCGGAAATTCCATTTTCTTTACGATTA
Oreomunnea_mexicana       --------------------------------------------------
Platycarya_strobilacea    TATCAGAAGGATTTGCAGTTATTGCGGAAATTCCATTTTCTTTACGATTA
Pterocarya_delavayi       --------------------------------------------------
Pterocarya_hupehensis     TATCAGAAGGATTTGCAGTCATTGCGGAAATTCCATTTTCTTTACGATTA
Pterocarya_stenoptera     TATCAGAAGGATTTGCAGTCATTGCGGAAATTCCATTTTCTTTACGATTA
Pterocarya_tonkinensis    TATCAGAAGGATTTGCAGTCATTGCGGAAATTCCATTTTCTTTACGATTA
Rhoiptelea_chiliantha     --------------------------------------------------

Alfaroa_guanacastensis    --------------------------------------------------
Carya_sinensis      ATATCTTCCTTAGAAGGGGCACAAATCGTAAGATCTTACAATTTTCGATC
Carya_aquatica            ATATCTTCCTTAGAAGGGGCACAAATCGTAAGATCTTACAATTTTCGATC
Carya_cathayensis         ATATCTTCCTTAGAAGGGGCACAAATCGTAAGATCTTACAATTTTCGATC
Carya_cordiformis         ATATCTTCCTTAGAAGGGGCACAAATCGTAAGATCTTACAATTTTCGATC
Carya_floridana           --------------------------------------------------
Carya_glabra              ATATCTTCCTTAGAAGGGGCACAAATCGTAAGATCTTACAATTTTCGATC
Carya_hunanensis          ATATCTTCCTTAGAAGGGGCACAAATTGTAAGATCTTACAATTTTCGATC
Carya_illinoiensis        ATATCTTCCTTAGAAGGGGCACAAATCGTAAGATCTTACAATTTTCGATC
Carya_kweichowensis       ATATCTTCCTTAGAAGGGGCACAAATCGTAAGATCTTACAATTTTCGATC
Carya_laciniosa           ATATCTTCCTTAGAAGGGGCACAAATCGTAAGATCTTACAATTTTCGATC
Carya_myristiciformis     ATATCTTCCTTAGAAGGGGCACAAATCGTAAGATCTTACAATTTTCGATC
Carya_ovalis              ATATCTTCCTTAGAAGGGGCACAAATCGTAAGATCTTACAATTTTCGATC
Carya_ovata               ATATCTTCCTTAGAAGGGGCACAAATCGTAAGATCTTACAATTTTCGATC
Carya_pallida             --------------------------------------------------
Carya_texana              ATATCTTCCTTAGAAGGGGCACAAATCGTAAGATCTTACAATTTTCGATC
Carya_tomentosa           ATATCTTCCTTAGAAGGGGCACAAATCGTAAGATCTTACAATTTTCGATC
Carya_tonkinensis         ATATCTTCCTTAGAAGGGGCACAAATCGTAAGATCTTACAATTTTCGATC
Cyclocarya_paliurus       ATATCTTCCTTAGACGGGGCACAAATCGTAAGATCTTACAATTTTCGATC
Engelhardia_fenzelii      ATATCTTCCTTAGAAGGGGCACAAATCGTAAGATCTTACAATTTTCGATC
Engelhardia_roxburghiana  --------------------------------------------------
Engelhardia_serrata       --------------------------------------------------
Engelhardia_spicata       --------------------------------------------------
Juglans_cathayensis       ATATCTTCCTTAGAAGGGGCACAAATTGTAAGATCTAACAATTTTCGATC
Juglans_cinerea           ATATCTTCCTTAGAAGGGGCACAAATCGTAAGATCTTACAATTTTCGATC
Juglans_manshurica        ATATCTTCCTTAGAAGGGGCACAAATCGTAAGATCTTACAATTTTCGATC
Oreomunnea_mexicana       --------------------------------------------------
Platycarya_strobilacea    ATATCTTCCTTAGAAGGGGCACAAATCGTAAGATCTTACAATTTTCGATC
Pterocarya_delavayi       --------------------------------------------------
Pterocarya_hupehensis     ATATCTTCCTTAGAAGGGGCACAAATCGTAAGATCTTACCATTTTCGATC
Pterocarya_stenoptera     ATATCTTCCTTAGAAGGGGCACAAATCGTAAGATCTTACCATTTTCGATC
Pterocarya_tonkinensis    ATATCTTCCTTAGAAGGGGCACAAATCGTAAGATCTTACCATTTTCGATC
Rhoiptelea_chiliantha     --------------------------------------------------

Alfaroa_guanacastensis    --------------------------------------------------
Carya_sinensis      CATTCATTCAATATTTCCTTTTTTAGAGGACAAATTCCCACATTTAAATT
Carya_aquatica            CATTCATTCAATATTTCCTTTTTTAGAGGACAAATTCCCACATTTAAATT
Carya_cathayensis         CATTCATTCAATATTTCCTTTTTTAGAGGACAAATTCCCACATTTAAATT
Carya_cordiformis         CATTCATTCAATATTTCCTTTTTTAGAGGACAAATTCCCACATTTAAATT
Carya_floridana           --------------------------------------------------
Carya_glabra              CATTCATTCAATATTTCCTTTTTTAGAGGACAAATTCCCACATTTAAATT
Carya_hunanensis          CATTCATTCAATATTTCCTTTTTTAGAGGACAAATTCCCACATTTAAATT
Carya_illinoiensis        CATTCATTCAATATTTCCTTTTTTAGAGGACAAATTCCCACATTTAAATT
Carya_kweichowensis       CATTCATTCAATATTTCCTTTTTTAGAGGACAAATTCCCACATTTAAATT
Carya_laciniosa           CATTCATTCAATATTTCCTTTTTTAGAGGACAAATTCCCACATTTAAATT
Carya_myristiciformis     CATTCATTCAATATTTCCTTTTTTAGAGGACAAATTCCCACATTTAAATT
Carya_ovalis              CATTCATTCAATATTTCCTTTTTTAGAGGACAAATTCCCACATTTAAATT
Carya_ovata               CATTCATTCAATATTTCCTTTTTTAGAGGACAAATTCCCACATTTAAATT
Carya_pallida             --------------------------------------------------
Carya_texana              CATTCATTCAATATTTCCTTTTTTAGAGGACAAATTCCCACATTTAAATT
Carya_tomentosa           CATTCATTCAATATTTCCTTTTTTAGAGGACAAATTCCCACATTTAAATT
Carya_tonkinensis         CATTCATTCAATATTTCCTTTTTTAGAGGACAAATTCCCACATTTAAATT
Cyclocarya_paliurus       CATTCATTCAATATTTCCTTTTTTAGAGGACAAATTCCCACATTTAAATT
Engelhardia_fenzelii      CATTCATTCAATATTTCCTTTTTTAGAGGACAAATTCCCACATTTCAATT
Engelhardia_roxburghiana  --------------------------------------------------
Engelhardia_serrata       --------------------------------------------------
Engelhardia_spicata       --------------------------------------------------
Juglans_cathayensis       CATTCATTCAATATTTCCTTTTTTAGAGGACAAATTCCCACATTTAAATT
Juglans_cinerea           CATTCATTCAATATTTCCTTTTTTAGAGGACAAATTCCCACATTTAAATT
Juglans_manshurica        CATTCATTCAATATTTCCTTTTTTAGAGGACAAATTCCCACATTTAAATT
Oreomunnea_mexicana       --------------------------------------------------
Platycarya_strobilacea    CATTCATTCAATATTTCCTTTTTTAGAGGACAAATTCCCACATTTAAATT
Pterocarya_delavayi       --------------------------------------------------
Pterocarya_hupehensis     CATTCATTCAATATTTCCTTTTTTAGAGGACAAATTCCCACATTTAAATT
Pterocarya_stenoptera     CATTCATTCAATATTTCCTTTTTTAGAGGACAAATTCCCACATTTAAATT
Pterocarya_tonkinensis    CATTCATTCAATATTTCCTTTTTTAGAGGACAAATTCCCACATTTAAATT
Rhoiptelea_chiliantha     --------------------------------------------------

Alfaroa_guanacastensis    --------------------------------------------------
Carya_sinensis      ATGTGGCAGATGTACTAATACCCTACCCCATCCATCTGGAAATCTTGATT
Carya_aquatica            ATGTGGCAGATGTACTAATACCCTACCCCATCCATCTGGAAATCTTGATT
Carya_cathayensis         ATGTGGCAGATGTACTAATACCCTATCCCATCCATCTGGAAATCTTGATT
Carya_cordiformis         ATGTGGCAGATGTACTAATACCCTACCCCATCCATCTGGAAATCTTGATT
Carya_floridana           --------------------------------------------------
Carya_glabra              ATGTGGCAGATGTACTAATACCCTACCCCATCCATCTGGAAATCTTGATT
Carya_hunanensis          ATGTGGCAGATGTACTAATACCCTACCCCATCCATCTGGAAATCTTGATT
Carya_illinoiensis        ATGTGGCAGATGTACTAATACCCTACCCCATCCATCTGGAAATCTTGATT
Carya_kweichowensis       ATGTGGCAGATGTACTAATACCCTATCCCATCCATCTGGAAATCTTGATT
Carya_laciniosa           ATGTGGCAGATGTACTAATACCCTACCCCATCCATCTGGAAATCTTGATT
Carya_myristiciformis     ATGTGGCAGATGTACTAATACCCTACCCCATCCATCTGGAAATCTTGATT
Carya_ovalis              ATGTGGCAGATGTACTAATACCCTACCCCATCCATCTGGAAATCTTGATT
Carya_ovata               ATGTGGCAGATGTACTAATACCCTACCCCATCCATCTGGAAATCTTGATT
Carya_pallida             --------------------------------------------------
Carya_texana              ATGTGGCAGATGTACTAATACCCTACCCCATCCATCTGGAAATCTTGATT
Carya_tomentosa           ATGTGGCAGATGTACTAATACCCTACCCCATCCATCTGGAAATCTTGATT
Carya_tonkinensis         ATGTGGCAGATGTACTAATACCCTACCCCATCCATCTGGAAATCTTGATT
Cyclocarya_paliurus       ATGTGGCAGATGTACTAATACCCTACCCCATCCATCTGGAAATCTTGATT
Engelhardia_fenzelii      ATGTGGCAGATGTATTAATACCCTACCCCATCCATTTGGAAATCTTGATT
Engelhardia_roxburghiana  --------------------------------------------------
Engelhardia_serrata       --------------------------------------------------
Engelhardia_spicata       --------------------------------------------------
Juglans_cathayensis       ATGTGGCAGGTATACTAATACCCCACCCCATCCATTTGGAAATCTTGATT
Juglans_cinerea           ATGTGGCAGATGTACTAATACCCTACCCCATCCATCTGGAAATTATGATT
Juglans_manshurica        ATGTGGCAGATGTACTAATACCCTACCCCATCCATCTGGAAATCTTGATT
Oreomunnea_mexicana       --------------------------------------------------
Platycarya_strobilacea    ATGTGGCAGATGTACTAATACCCTACCCCATTCATCTGGAAATCTTGATT
Pterocarya_delavayi       --------------------------------------------------
Pterocarya_hupehensis     ATGTGGCAGATGTACTAATACCCTACCCCATCCATCTGGAAATCTTGATT
Pterocarya_stenoptera     ATGTGGCAGATGTACTAATACCCTACCCCATCCATCTGGAAATCTTGATT
Pterocarya_tonkinensis    ATGTGGCAGATGTACTAATACCCTACCCCATCCATCTGGAAATCTTGATT
Rhoiptelea_chiliantha     --------------------------------------------------

Alfaroa_guanacastensis    --------------------------------------------------
Carya_sinensis      CAAACCCTTCGCTACCGGGTGAAAGATGCCTCCTCTTTGCATTTATTGCG
Carya_aquatica            CAAACCCTTCGCTACCGGGTGAAAGATGTCTCCTCTTTGCATTTATTGCG
Carya_cathayensis         CAAACCCTTCGCTACCGGGTGAAAGATGCCTCCTCTTTGCATTTATTGCG
Carya_cordiformis         CAAACCCTTCGCTACCGGGTGAAAGATGTCTCCTCTTTGCATTTATTGCG
Carya_floridana           --------------------------------------------------
Carya_glabra              CAAACCCTTCGCTACCGGGTGAAAGATGTCTCCTCTTTGCATTTATTGCG
Carya_hunanensis          CAAACCCTTCGCTACCGGGTGAAAGATGCCTCCTCTTTGCATTTATTGCG
Carya_illinoiensis        CAAACCCTTCGCTACCGGGTGAAAGATGTCTCCTCTTTGCATTTATTGCG
Carya_kweichowensis       CAAACCCTTCGCTACCGGGTGAAAGATGCCTCCTCTTTGCATTTATTGCG
Carya_laciniosa           CAAACCCTTCGCTACCGGGTGAAAGATGTCTCCTCTTTGCATTTATTGCG
Carya_myristiciformis     CAAACCCTTCGCTACCGGGTGAAAGATGTCTCCTCTTTGCATTTATTGCG
Carya_ovalis              CAAACCCTTCGCTACCGGGTGAAAGATGTCTCCTCTTTGCATTTATTGCG
Carya_ovata               CAAACCCTTCGCTACCGGGTGAAAGATGTCTCCTCTTTGCATTTATTGCG
Carya_pallida             --------------------------------------------------
Carya_texana              CAAACCCTTCGCTACCGGGTGAAAGATGTCTCCTCTTTGCATTTATTGCG
Carya_tomentosa           CAAACCCTTCGCTACCGGGTGAAAGATGTCTCCTCTTTGCATTTATTGCG
Carya_tonkinensis         CAAACCCTTCGCTACCGGGTGAAAGATGCCTCTTCTTTGCATTTATTGCG
Cyclocarya_paliurus       CAAACCCTTCGCTACCGGGTGAAAGATGCCTCCTCTTTGCATTTATTGCG
Engelhardia_fenzelii      CAAACCCTTCACTACCGGGTGAAAGATGCTTCCTCTTTGCATTTATTGCG
Engelhardia_roxburghiana  --------------------------------------------------
Engelhardia_serrata       --------------------------------------------------
Engelhardia_spicata       --------------------------------------------------
Juglans_cathayensis       CAAACCCTTCGCTACCGGGTGAAAGATGCCTCTTCTTTGCATTTATTGCG
Juglans_cinerea           CAAACCCTTCGCAACCGGGTGAAAGATGCCTCNTCTTTGCATTTAATGCG
Juglans_manshurica        CAAACCCTTCGCTACCGGGTGAAAGATGCCTCCTCTTTGCATTTATTGCG
Oreomunnea_mexicana       --------------------------------------------------
Platycarya_strobilacea    CAAACCCTTCGCTACCGAGTGAAAGATGCCTCCTCTTTGCATTTATTGCG
Pterocarya_delavayi       ------------------------------TCCTCTTTGCATTTATTGCG
Pterocarya_hupehensis     CAAACCCTTCGCTACCGGGTGAAAGATGCCTCCTCTTTGCATTTATTGCG
Pterocarya_stenoptera     CAAACCCTTCGCTACCGGGTGAAAGATGCCTCCTCTTTGCATTTATTGCG
Pterocarya_tonkinensis    CAAACCCTTCGCTACCGGGTGAAAGATGCCTCCTCTTTGCATTTATTGCG
Rhoiptelea_chiliantha     ---------------------------------------------TTGCG

Alfaroa_guanacastensis    --------------------------------------------------
Carya_sinensis      GTTCTTTCTTCATGAGTATTCTAATT------GGAATATTGTTATTATTC
Carya_aquatica            GTTCTTTCTTCATGAGTATTCTAATT------GGAATATTGTTATTATTC
Carya_cathayensis         GTTCTTTCTTCATGAGTATTCTAATT------GGAATATTGTTATTATTC
Carya_cordiformis         GTTCTTTCTTCATGAGTATTCTAATT------GGAATATTGTTATTATTC
Carya_floridana           --------------------------------------------------
Carya_glabra              GTTCTTTCTTCATGAGTATTCTAATT------GGAATATTGTTATTATTC
Carya_hunanensis          GTTCTTTCTTCATGAGTATTCTAATT------GGAATATTGTTATTATTC
Carya_illinoiensis        GTTCTTTCTTCATGAGTATTCTAATT------GGAATATTGTTATTATTC
Carya_kweichowensis       GTTCTTTCTTCATGAGTATTCTAATT------GGAATATTGTTATTATTC
Carya_laciniosa           GTTCTTTCTTCATGAGTATTCTAATT------GGAATATTGTTATTATTC
Carya_myristiciformis     GTTCTTTCTTCATGAGTATTCTAATT------GGAATATTGTTATTATTC
Carya_ovalis              GTTCTTTCTTCATGAGTATTCTAATT------GGAATATTGTTATTATTC
Carya_ovata               GTTCTTTCTTCATGAGTATTCTAATT------GGAATATTGTTATTATTC
Carya_pallida             --------------------------------------------------
Carya_texana              GTTCTTTCTTCATGAGTATTCTAATT------GGAATATTGTTATTATTC
Carya_tomentosa           GTTCTTTCTTCATGAGTATTCTAATT------GGAATATTGTTATTATTC
Carya_tonkinensis         GTTCTTTCTTCATGAGTATTCTAATT------GGAATATTGTTATTATTC
Cyclocarya_paliurus       GTTCTTTCTTCATGAGTATTCTAATT------GGAATATTGTTATTATTC
Engelhardia_fenzelii      GTTCTTTCTTCATGAGTATTCTAATT------GGAATATTGTTATTATTC
Engelhardia_roxburghiana  --------------------------------------------------
Engelhardia_serrata       --------------------------------------------------
Engelhardia_spicata       --------------------------------------------------
Juglans_cathayensis       GTTCTTTCTTCATGAGTATTCGAATT------GGAATATTGTTATTATTC
Juglans_cinerea           GTTCTTTCTTCAAGAGTATTCGAATT------GGAATATTGTTATTATTC
Juglans_manshurica        GTTCTTTCTTCATGAGTATTCGAATT------GGAATATTGTTATTATTC
Oreomunnea_mexicana       --------------------------------------------------
Platycarya_strobilacea    GTTCTTTCTTCATGAGTATTCTAATTCTAATTGGAATATTGTTATTATTC
Pterocarya_delavayi       GTTCTTTCTTCATGAGTATTCTAATT------GGAATATTGTTATTAGTC
Pterocarya_hupehensis     GTTCTTTCTTCATGAGTATTCGAATT------GGAATATTGTTATTATTC
Pterocarya_stenoptera     GTTCTTTCTTCATGAGTATTCGAATT------GGAATATTGTTATTATTC
Pterocarya_tonkinensis    GTTCTTTCTTCATGAGTATTCGAATT------GGAATATTGTTATTATTC
Rhoiptelea_chiliantha     GTTCTTTCTTCATGAGTATTCTAATT------GGAATATTGTTATTATTC

Alfaroa_guanacastensis    --------------------------------------------------
Carya_sinensis      CAAATAAAGCTATTTCTTTTTTTTCAAAAAGTCATTCAAGATTATTGTTA
Carya_aquatica            CAAATAAAGCTATTTCTTTTTTTTCAAAAAGTCATTCAAGATTATTGTTA
Carya_cathayensis         CAAATAAAGCTATTTCTTTTTTTTCAAAAAGTCATTCAAGATTATTGTTA
Carya_cordiformis         CAAATAAAGCTATTTCTTTTTTTTCAAAAAGTCATTCAAGATTATTGTTA
Carya_floridana           --------------------------------------------------
Carya_glabra              CAAATAAAGCTATTTCTTTTTTTTCAAAAAGTCATTCAAGATTATTGTTA
Carya_hunanensis          CAAATAAAGCTATTTCTTTTTTTTCAAAAAGTCATTCAAGATTATTGTTA
Carya_illinoiensis        CAAATAAAGCTATTTCTTTTTTTTCAAAAAGTCATTCAAGATTATTGTTA
Carya_kweichowensis       CAAATAAAGCTATTTCTTTTTTTTCAAAAAGTCATTCAAGATTATTGTTA
Carya_laciniosa           CAAATAAAGCTATTTCTTTTTTTTCAAAAAGTCATTCAAGATTATTGTTA
Carya_myristiciformis     CAAATAAAGCTATTTCTTTTTTTTCAAAAAGTCATTCAAGATTATTGTTA
Carya_ovalis              CAAATAAAGCTATTTCTTTTTTTTCAAAAAGTCATTCAAGATTATTGTTA
Carya_ovata               CAAATAAAGCTATTTCTTTTTTTTCAAAAAGTCATTCAAGATTATTGTTA
Carya_pallida             --------------------------------------------------
Carya_texana              CAAATAAAGCTATTTCTTTTTTTTCAAAAAGTCATTCAAGATTATTGTTA
Carya_tomentosa           CAAATAAAGCTATTTCTTTTTTTTCAAAAAGTCATTCAAGATTATTGTTA
Carya_tonkinensis         CAAATAAAGCTATTTCTTTTTTTTCAAAAAGTCATTCAAGATTATTGTTA
Cyclocarya_paliurus       CAAATAAAGCTATTTCTTTTTTTTCAAAAAGTAATTCAAGATTATTGTTA
Engelhardia_fenzelii      CAAATAAAGCTATTTCTATTTTTTCAAAAAGTAATTCAAGATTATTGTTA
Engelhardia_roxburghiana  --------------------------------------------------
Engelhardia_serrata       --------------------------------------------------
Engelhardia_spicata       --------------------------------------------------
Juglans_cathayensis       CAAATAAAGCTATTTCTTTTTTTTCAAAAAGTAATTCAAGATTATTGTTA
Juglans_cinerea           CAAATAAAGCTATTTCTTTTTTTTCAAAAAGTAATTCAAGATTATSGTTA
Juglans_manshurica        CAAATAAAGCTATTTCTTTTTTTTCAAAAAGTAATTCAAGATTATTGTTA
Oreomunnea_mexicana       --------------------------------------------------
Platycarya_strobilacea    CAAATAAAGCTATTTCTTTTTTTTCAAAAAGTAATTCAAGATTATTGTTA
Pterocarya_delavayi       CAAATAAAGCTATTTCTATTTTTTCAAAAAGTAATTCAAGATTATTGTTA
Pterocarya_hupehensis     CAAATAAAGCTATTTCTTTTTTTTCAAAAAGTAATTCAAGATTATTGTTA
Pterocarya_stenoptera     CAAATAAAGCTATTTCTTTTTTTTCAAAAAGTAATTCAAGATTATTGTTA
Pterocarya_tonkinensis    CAAATAAAGCTATTTCTTTTTTTTCAAAAAGTAATTCAAGATTATTGTTA
Rhoiptelea_chiliantha     CAAATAAAGCTATTTCTATTTTTTCAAAAAGTAATCCAAGATTATTATTA

Alfaroa_guanacastensis    --------------------------------------------------
Carya_sinensis      TTCTTATATAATTCTCATATATGTGAATACGAATCTGTCTTCCTTTTTCT
Carya_aquatica            TTCTTATATAATTCTCATATATGTGAATACGAATCTGTCTTCCTTTTTCT
Carya_cathayensis         TTCTTATATAATTCTCATATATGTGAATACGAATCTGTCTTCCTTTTTCT
Carya_cordiformis         TTCTTATATAATTCTCATATATGTGAATACGAATCTGTCTTCCTTTTTCT
Carya_floridana           --------------------------------------------------
Carya_glabra              TTCTTATATAATTCTCATATATGTGAATACGAATCTGTCTTCCTTTTTCT
Carya_hunanensis          TTCTTATATAATTCTCATATATGTGAATACGAATCTGTCTTCCTTTTTCT
Carya_illinoiensis        TTCTTATATAATTCTCATATATGTGAATACGAATCTGTCTTCCTTTTTCT
Carya_kweichowensis       TTCTTATATAATTCTCATATATGTGAATACGAATCTGTCTTCCTTTTTCT
Carya_laciniosa           TTCTTATATAATTCTCATATATGTGAATACGAATCTGTCTTCCTTTTTCT
Carya_myristiciformis     TTCTTATATAATTCTCATATATGTGAATACGAATCTGTCTTCCTTTTTCT
Carya_ovalis              TTCTTATATAATTCTCATATATGTGAATACGAATCTGTCTTCCTTTTTCT
Carya_ovata               TTCTTATATAATTCTCATATATGTGAATACGAATCTGTCTTCCTTTTTCT
Carya_pallida             --------------------------------------------------
Carya_texana              TTCTTATATAATTCTCATATATGTGAATACGAATCTGTCTTCCTTTTTCT
Carya_tomentosa           TTCTTATATAATTCTCATATATGTGAATACGAATCTGTCTTCCTTTTTCT
Carya_tonkinensis         TTCTTATATAATTCTCATATATGTGAATACGAATCTGTCTTCCTTTTTCT
Cyclocarya_paliurus       TTCTTATATAATTCTCATATATGTGAATACGAATCTGTCTTCCTTTTTCT
Engelhardia_fenzelii      TTCCTATATAATTCTCATATATGTGAATACGAATCTGTCTTTCTTTTTCT
Engelhardia_roxburghiana  --------------------------------------------------
Engelhardia_serrata       --------------------------------------------------
Engelhardia_spicata       --------------------------------------------------
Juglans_cathayensis       TTCTTATATAATTCTCATATATGTGAATACGAATCTGTCTTCCTTTTTCT
Juglans_cinerea           TTCTTATATAATTCTCATATATGTGAATACGAATCTGTCTTCCTTTTTCT
Juglans_manshurica        TTCTTATATAATTCTCATATATGTGAATACGAATCTGTCTTCCTTTTTCT
Oreomunnea_mexicana       --------------------------------------------------
Platycarya_strobilacea    TTCTTATATAATTCTCATATATGTGAATACGAATCTATCTTCCTTTTTCT
Pterocarya_delavayi       TTCCTATATAATTCTCATATATGTGAATACGAATCTGTCTTTCTTTTTCT
Pterocarya_hupehensis     TTCTTATATAATTCTCATATATGTGAATACGAATCTGTCTTCCTTTTTCT
Pterocarya_stenoptera     TTCTTATATAATTCTCATATATGTGAATACGAATCTGTCTTCCTTTTTCT
Pterocarya_tonkinensis    TTCTTATATAATTCTCATATATGTGAATACGAATCTGTCTTCCTTTTTCT
Rhoiptelea_chiliantha     TTCCTATATAATTCTCATATATGTGAATACGAATCCGTCTTCCTTTTTCT

Alfaroa_guanacastensis    --------------------------------------------------
Carya_sinensis      CCGTAAACAATCTTCTCATTTACGATTAACATCTTCTGGAGTCCTTTTTG
Carya_aquatica            CCGTAAACAATCTTCTCATTTACGATTAACATCTTCTGGAGTCCTTTTTG
Carya_cathayensis         CCGTAAACAATCTTCTCATTTACGATTAACATCTTCTGGAGTCCTTTTTG
Carya_cordiformis         CCGTAAACAATCTTCTCATTTACGATTAACATCTTCTGGAGTCCTTTTTG
Carya_floridana           --------------------------------------------------
Carya_glabra              CCGTAAACAATCTTCTCATTTACGATTAACATCTTCTGGAGTCCTTTTTG
Carya_hunanensis          CCGTAAACAATCTTCTCATTTACGATTAACATCTTCTGGAGTCCTTTTTG
Carya_illinoiensis        CCGTAAACAATCTTCTCATTTACGATTAACATCTTCTGGAGTCCTTTTTG
Carya_kweichowensis       CCGTAAACAATCTTCTCATTTACGATTAACATCTTCTGGAGTCCTTTTTG
Carya_laciniosa           CCGTAAACAATCTTCTCATTTACGATTAACATCTTCTGGAGTCCTTTTTG
Carya_myristiciformis     CCGTAAACAATCTTCTCATTTACGATTAACATCTTCTGGAGTCCTTTTTG
Carya_ovalis              CCGTAAACAATCTTCTCATTTACGATTAACATCTTCTGGAGTCCTTTTTG
Carya_ovata               CCGTAAACAATCTTCTCATTTACGATTAACATCTTCTGGAGTCCTTTTTG
Carya_pallida             --------------------------------------------------
Carya_texana              CCGTAAACAATCTTCTCATTTACGATTAACATCTTCTGGAGTCCTTTTTG
Carya_tomentosa           CCGTAAACAATCTTCTCATTTACGATTAACATCTTCTGGAGTCCTTTTTG
Carya_tonkinensis         CCGTAAACAATCTTCTCATTTACGATTAACATCTTCTGGAGTCCTTTTTG
Cyclocarya_paliurus       CCGTAAACAATCTTCTCATTTACGATTAACATCTTCTGGAGTCCTTTTTG
Engelhardia_fenzelii      CCGTAAACAATCTTCTCATTTACGATTAACATCTTCTGGAGTCCTTTTTG
Engelhardia_roxburghiana  --------------------------------------------------
Engelhardia_serrata       --------------------------------------------------
Engelhardia_spicata       --------------------------------------------------
Juglans_cathayensis       CCGTAAACAATCTTCTCATTTACGATTAACATCTTCTGGAGTCCTTTTTG
Juglans_cinerea           CCGTAAACAATCTTCTCATTTACGATTAACATCTTCTGGAGTCCTTTTTG
Juglans_manshurica        CCGTAAACAATCTTCTCATTTACGATTAACATCTTCTGGAGTCCTTTTTG
Oreomunnea_mexicana       --------------------------------------------------
Platycarya_strobilacea    CCGTAAACAATCTTCTCATTTACGATTAACATCTTCTGGAGTCCTTTTTG
Pterocarya_delavayi       CCGTAAACAATCTTCTCATTTACGATTAACATCTTCTGGAGTCCTTTTTG
Pterocarya_hupehensis     CCGTAAACAATCTTCTCATTTACGATTAACATCTTCTGGAGTCCTTTTTG
Pterocarya_stenoptera     CCGTAAACAATCTTCTCATTTACGATTAACATCTTCTGGAGTCCTTTTTG
Pterocarya_tonkinensis    CCGTAAACAATCTTCTCATTTACGATTAACATCTTCTGGAGTCCTTTTTG
Rhoiptelea_chiliantha     CCGTAAAAAATCTTCTCATTTACGATTAACATCTTCTGGAGTCCTTTTTG

Alfaroa_guanacastensis    --------------------------------------------------
Carya_sinensis      AGCGAATTTATTTACATAGAAAAATAATAAAACATCTTGTCGAAGTCTTT
Carya_aquatica            AGCGAATTTATTTACATAGAAAAATAATAAAACATCTTGTCGAAGTCTTT
Carya_cathayensis         AGCGAATTTATTTACATAGAAAAATAATAAAACATCTTGTCGAAGTCTTT
Carya_cordiformis         AGCGAATTTATTTACATAGAAAAATAATAAAACATCTTGTCGAAGTCTTT
Carya_floridana           --------------------------------------------------
Carya_glabra              AGCGAATTTATTTACATAGAAAAATAATAAAACATCTTGTCGAAGTCTTT
Carya_hunanensis          AGCGAATTTATTTACATAGAAAAATAATAAAACATCTTGTCGAAGTCTTT
Carya_illinoiensis        AGCGAATTTATTTACATAGAAAAATAATAAAACATCTTGTCGAAGTCTTT
Carya_kweichowensis       AGCGAATTTATTTACATAGAAAAATAATAAAACATCTTGTCGAAGTCTTT
Carya_laciniosa           AGCGAATTTATTTACATAGAAAAATAATAAAACATCTTGTCGAAGTCTTT
Carya_myristiciformis     AGCGAATTTATTTACATAGAAAAATAATAAAACATCTTGTCGAAGTCTTT
Carya_ovalis              AGCGAATTTATTTACATAGAAAAATAATAAAACATCTTGTCGAAGTCTTT
Carya_ovata               AGCGAATTTATTTACATAGAAAAATAATAAAACATCTTGTCGAAGTCTTT
Carya_pallida             --------------------------------------------------
Carya_texana              AGCGAATTTATTTACATAGAAAAATAATAAAACATCTTGTCGAAGTCTTT
Carya_tomentosa           AGCGAATTTATTTACATAGAAAAATAATAAAACATCTTGTCGAAGTCTTT
Carya_tonkinensis         AGCGAATTTATTTACATAGAAAAATAATAAAACATCTTGTCGAAGTCTTT
Cyclocarya_paliurus       AGCGAATTTATTTACATAGAAAAATAATAAAACATCTTGTCGAAGTCTTT
Engelhardia_fenzelii      AGCGAATTTATTTACATAGAAAAATAATAAAACATCTTGTCGAAGTCTTT
Engelhardia_roxburghiana  --------------------------------------------------
Engelhardia_serrata       --------------------------------------------------
Engelhardia_spicata       --------------------------------------------------
Juglans_cathayensis       AGCGAATTTATTTACATAGAAAAATAATAAAACATCTTGTCGAAGTCTTT
Juglans_cinerea           AGCGAATTTATTTACATAGAAAAATAATAAAACATCTTGTCGAAGTCTTT
Juglans_manshurica        AGCGAATTTATTTACATAGAAAAATAATAAAACATCTTGTCGAAGTCTTT
Oreomunnea_mexicana       --------------------------------------------------
Platycarya_strobilacea    AGCGAATTTATTTACATAGAAAAATAATAAAACATCTTGTCGAAGTTTTT
Pterocarya_delavayi       AGCGAATTTATTTACATAGAAAAATAATAAAACATCTTGTCGAAGTCTTT
Pterocarya_hupehensis     AGCGAATTTATTTACATAGAAAAATAATAAAACATCTTGTCGAAGTCTTT
Pterocarya_stenoptera     AGCGAATTTATTTACATAGAAAAATAATAAAACATCTTGTCGAAGTCTTT
Pterocarya_tonkinensis    AGCGAATTTATTTACATAGAAAAATAATAAAACATCTTGTCGAAGTCTTT
Rhoiptelea_chiliantha     AGCGAATTTATTTACATAGAAAAATA---AAACATCTTGTCGAAGTCTTT

Alfaroa_guanacastensis    --------------------------------------------------
Carya_sinensis      GCTAATGATTTTCCGGGCATCCTATGTTTCCTGAAGGATCCTTTCATTCA
Carya_aquatica            GCTAATGATTTTCCGGGCATCCTATGTTTCCTGAAGGATCCTTTCATTCA
Carya_cathayensis         GCTAATGATTTTCCGGGCATCCTATGTTTCCTGAAGGATCCTTTCATTCA
Carya_cordiformis         GCTAATGATTTTCCGGGCATCCTATGTTTCCTGAAGGATCCTTTCATTCA
Carya_floridana           --------------------------------------------------
Carya_glabra              GCTAATGATTTTCCGGGCATCCTATGTTTCCTGAAGGATCCTTTCATTCA
Carya_hunanensis          GCTAATGATTTTCCGGGCATCCTATGTTTCCTGAAGGATCCTTTCATTCA
Carya_illinoiensis        GCTAATGATTTTCCGGGCATCCTATGTTTCCTGAAGGATCCTTTCATTCA
Carya_kweichowensis       GCTAATGATTTTCCGGGCATCCTATGTTTCCTGAAGGATCCTTTCATTCA
Carya_laciniosa           GCTAATGATTTTCCGGGCATCCTATGTTTCCTGAAGGATCCTTTCATTCA
Carya_myristiciformis     GCTAATGATTTTCCGGGCATCCTATGTTTCCTGAAGGATCCTTTCATTCA
Carya_ovalis              GCTAATGATTTTCCGGGCATCCTATGTTTCCTGAAGGATCCTTTCATTCA
Carya_ovata               GCTAATGATTTTCCGGGCATCCTATGTTTCCTGAAGGATCCTTTCATTCA
Carya_pallida             --------------------------------------------------
Carya_texana              GCTAATGATTTTCCGGGCATCCTATGTTTCCTGAAGGATCCTTTCATTCA
Carya_tomentosa           GCTAATGATTTTCCGGGCATCCTATGTTTCCTGAAGGATCCTTTCATTCA
Carya_tonkinensis         GCTAATGATTTTCCGGGCATCCTATGTTTCCTGAAGGATCCTTTCATTCA
Cyclocarya_paliurus       GCTAATGATTTTCCGGGCATCCTATGTTTCCTGAAGGATCCTTTCATTCA
Engelhardia_fenzelii      GCTAATGATTTTCCGGGCATCTTATGTTTCCTGAAGGATCCTTTCATTCA
Engelhardia_roxburghiana  --------------------------------------------------
Engelhardia_serrata       --------------------------------------------------
Engelhardia_spicata       --------------------------------------------------
Juglans_cathayensis       GCTAATGATTTTCCGGGCATCCTATGTTTCCTGAAGGATCCTTTCATTCA
Juglans_cinerea           GCTAATGATTTTCCGGGCATCCTATGTTTCCTGAAGGATCCTTTCATTCA
Juglans_manshurica        GCTAATGATTTTCCGGGCATCCTATGTTTCCTGAAGGATCCTTTCATTCA
Oreomunnea_mexicana       --------------------------------------------------
Platycarya_strobilacea    GCTAATGATTTTCCGGGCATCCTATGTTTCCTGAAGGATCCTTTCATTCA
Pterocarya_delavayi       GCTAATGATTTTCCGGGCATCCTATGTTTCCTGAAGGATCCTTTCATTCA
Pterocarya_hupehensis     GCTAATGATTTTCCGGGCATCCTATGTTTCCTGAAAGATCCTTTCATTCA
Pterocarya_stenoptera     GCTAATGATTTTCCGGGCATCCTATGTTTCCTGAAAGATCCTTTCATTCA
Pterocarya_tonkinensis    GCTAATGATTTTCCGGGCATCCTATGTTTCCTGAAAGATCCTTTCATTCA
Rhoiptelea_chiliantha     GCTAATAATTTTCCGGGCATCCTATGTTTCCTGAAGGATCCTTTCATTCA

Alfaroa_guanacastensis    --------------------------------------------------
Carya_sinensis      TTATGTTAGATATCAAGGAAAATCAATTCTGGCTTCAAAAGATACGCCTC
Carya_aquatica            TTATGTTAGATATCAAGGAAAATCAATTCTGGCTTCAAAAGATACGCCTC
Carya_cathayensis         TTATGTTAGATATCAAGGAAAATCAATTCTGGCTTCAAAAGATACGCCTC
Carya_cordiformis         TTATGTTAGATATCAAGGAAAATCAATTCTGGCTTCAAAAGATACGCCTC
Carya_floridana           --------------------------------------------------
Carya_glabra              TTATGTTAGATATCAAGGAAAATCAATTCTGGCTTCAAAAGATACGCCTC
Carya_hunanensis          TTATGTTAGATATCAAGGAAAATCAATTCTGGCTTCAAAAGATACGCCTC
Carya_illinoiensis        TTATGTTAGATATCAAGGAAAATCAATTCTGGCTTCAAAAGATACGCCTC
Carya_kweichowensis       TTATGTTAGATATCAAGGAAAATCAATTCTGGCTTCAAAAGATACGCCTC
Carya_laciniosa           TTATGTTAGATATCAAGGAAAATCAATTCTGGCTTCAAAAGATACGCCTC
Carya_myristiciformis     TTATGTTAGATATCAAGGAAAATCAATTCTGGCTTCAAAAGATACGCCTC
Carya_ovalis              TTATGTTAGATATCAAGGAAAATCAATTCTGGCTTCAAAAGATACGCCTC
Carya_ovata               TTATGTTAGATATCAAGGAAAATCAATTCTGGCTTCAAAAGATACGCCTC
Carya_pallida             --------------------------------------------------
Carya_texana              TTATGTTAGATATCAAGGAAAATCAATTCTGGCTTCAAAAGATACGCCTC
Carya_tomentosa           TTATGTTAGATATCAAGGAAAATCAATTCTGGCTTCAAAAGATACGCCTC
Carya_tonkinensis         TTATGTTAGATATCAAGGAAAATCAATTCTGGCTTCAAAAGATACGCCTC
Cyclocarya_paliurus       TTATGTTAGATATCAAGGAAAATCAATTCTGGCTTCAAAAGATACGCCTC
Engelhardia_fenzelii      TTATGTTAGATATCAAGGAAAATCAATTCTGGCTTCAAAAGATACGCCTC
Engelhardia_roxburghiana  --------------------------------------------------
Engelhardia_serrata       --------------------------------------------------
Engelhardia_spicata       --------------------------------------------------
Juglans_cathayensis       TTATGTTAGATATCAAGGAAAATCAATTCTGGCTTCAAAAGATACGCCTC
Juglans_cinerea           TTATGTTAGATATCAAGGAAAATCAATTCTGGCTTCAAAAGATACGCCTC
Juglans_manshurica        TTATGTTAGATATCAAGGAAAATCAATTCTGGCTTCAAAAGATACGCCTC
Oreomunnea_mexicana       --------------------------------------------------
Platycarya_strobilacea    TTATGTTAGATATCAAGGAAAATCAATTCTGGCTTCAAAAGATACGCCTC
Pterocarya_delavayi       TTATGTTAGATATCAAGGAAAATCAATTCTGGCTTCAAAAGATACGCCTC
Pterocarya_hupehensis     TTATGTTAGATATCAAGGAAAATCAATTCTGGCTTCAAAAGATACGCCTC
Pterocarya_stenoptera     TTATGTTAGATATCAAGGAAAATCAATTCTGGCTTCAAAAGATACGCCTC
Pterocarya_tonkinensis    TTATGTTAGATATCAAGGAAAATCAATTCTGGCTTCAAAAGATACGCCTC
Rhoiptelea_chiliantha     TTATGTTAGATATCAAGGAAAATCAATTATGGCTTCAAAAGATACGCCTC

Alfaroa_guanacastensis    --------------------------------------------------
Carya_sinensis      TTCTGATGAATAAATGGAAATATTACCTTGTCAATTTATGGGAATGTCAT
Carya_aquatica            TTCTGATGAATAAATGGAAATATTACCTTGTCAATTTATGGGAATGTCAT
Carya_cathayensis         TTCTGATGAATAAATGGAAATATTACCTTGTCAATTTATGGGAATGTCAT
Carya_cordiformis         TTCTGATGAATAAATGGAAATATTACCTTGTCAATTTATGGGAATGTCAT
Carya_floridana           --------------------------------------------------
Carya_glabra              TTCTGATGAATAAATGGAAATATTACCTTGTCAATTTATGGGAATGTCAT
Carya_hunanensis          TTCTGATGAATAAATGGAAATATTACCTTGTCAATTTATGGGAATGTCAT
Carya_illinoiensis        TTCTGATGAATAAATGGAAATATTACCTTGTCAATTTATGGGAATGTCAT
Carya_kweichowensis       TTCTGATGAATAAATGGAAATATTACCTTGTCAATTTATGGGAATGTCAT
Carya_laciniosa           TTCTGATGAATAAATGGAAATATTACCTTGTCAATTTATGGGAATGTCAT
Carya_myristiciformis     TTCTGATGAATAAATGGAAATATTACCTTGTCAATTTATGGGAATGTCAT
Carya_ovalis              TTCTGATGAATAAATGGAAATATTACCTTGTCAATTTATGGGAATGTCAT
Carya_ovata               TTCTGATGAATAAATGGAAATATTACCTTGTCAATTTATGGGAATGTCAT
Carya_pallida             --------------------------------------------------
Carya_texana              TTCTGATGAATAAATGGAAATATTACCTTGTCAATTTATGGGAATGTCAT
Carya_tomentosa           TTCTGATGAATAAATGGAAATATTACCTTGTCAATTTATGGGAATGTCAT
Carya_tonkinensis         TTCTGATGAATAAATGGAAATATTACCTTGTCAATTTATGGGAATGTCAT
Cyclocarya_paliurus       TTCTGATGAATAAATGGAAATATTACCTTGTCAATTTATGGGAATGTCAT
Engelhardia_fenzelii      TTCTGATGAATAAATGGAAATATTACCTTGTCAATTTATGGGAATGTCAT
Engelhardia_roxburghiana  --------------------------------------------------
Engelhardia_serrata       --------------------------------------------------
Engelhardia_spicata       --------------------------------------------------
Juglans_cathayensis       TTCTGATGAATAAATGGAAATATTACCTTGTCAATTTATGGGAATGTCAT
Juglans_cinerea           TTGTGATGAATAAATGGAAATATTACCTTGTCAATTTATGGGAATGTCAT
Juglans_manshurica        TTCTGATGAATAAATGGAAATATTACCTTGTCAATTTATGGGAATGTCAT
Oreomunnea_mexicana       --------------------------------------------------
Platycarya_strobilacea    TTCTGATGAATAAATGGAAATATTACCTTGTCAATTTATGGGAATGTCAT
Pterocarya_delavayi       TTCTGATGAATAAATGGAAATATTACCTTGTCAATTTTTGGGAATGTCAT
Pterocarya_hupehensis     TTCTGATGAATAAATGGAAATATTACCTTGTCAATTTATGGGAATGTCAT
Pterocarya_stenoptera     TTCTGATGAATAAATGGAAATATTACCTTGTCAATTTATGGGAATGTCAT
Pterocarya_tonkinensis    TTCTGATGAATAAATGGAAATATTACCTTGTCAATTTATGGGAATGTCAT
Rhoiptelea_chiliantha     TTCTGATGAATAAATGGAAATATTACCTTGTCAATTTATGGGAATGTCAT

Alfaroa_guanacastensis    --------------------------------------------------
Carya_sinensis      TTTTATGTGTGGTTTCACTTGGGAAGAATCTATATAAATAAATTATCCAA
Carya_aquatica            TTTTATGTGTGGTTTCACTTGGGAAGAATCTATATAAATAAATTATCCAA
Carya_cathayensis         TTTTATGTGTGGTTTCACTTGGGAAGAATCTATATAAATAAATTATCCAA
Carya_cordiformis         TTTTATGTGTGGTTTCACTTGGGAAGAATCTATATAAATAAATTATCCAA
Carya_floridana           --------------------------------------------------
Carya_glabra              TTTTATGTGTGGTTTCACTTGGGAAGAATCTATATAAATAAATTATCCAA
Carya_hunanensis          TTTTATGTGTGGTTTCACTTGGGAAGAATCTATATAAATAAATTATCCAA
Carya_illinoiensis        TTTTATGTGTGGTTTCACTTGGGAAGAATCTATATAAATAAATTATCCAA
Carya_kweichowensis       TTTTATGTGTGGTTTCACTTGGGAAGAATCTATATAAATAAATTATCCAA
Carya_laciniosa           TTTTATGTGTGGTTTCACTTGGGAAGAATCTATATAAATAAATTATCCAA
Carya_myristiciformis     TTTTATGTGTGGTTTCACTTGGGAAGAATCTATATAAATAAATTATCCAA
Carya_ovalis              TTTTATGTGTGGTTTCACTTGGGAAGAATCTATATAAATAAATTATCCAA
Carya_ovata               TTTTATGTGTGGTTTCACTTGGGAAGAATCTATATAAATAAATTATCCAA
Carya_pallida             --------------------------------------------------
Carya_texana              TTTTATGTGTGGTTTCACTTGGGAAGAATCTATATAAATAAATTATCCAA
Carya_tomentosa           TTTTATGTGTGGTTTCACTTGGGAAGAATCTATATAAATAAATTATCCAA
Carya_tonkinensis         TTTTATGTGTGGTTTCACTTGGGAAGAATCTATATAAATAAATTATCCAA
Cyclocarya_paliurus       TTTTATGTGTGGTTTCACTTGGGAAGAATCTATATAAATAAATTATCCAA
Engelhardia_fenzelii      TTTTATGTGTGGTTTCACTTGGGAAGAATCTATATAAATCAATTATCCAA
Engelhardia_roxburghiana  --------------------------------------------------
Engelhardia_serrata       --------------------------------------------------
Engelhardia_spicata       --------------------------------------------------
Juglans_cathayensis       TTTTATGTGTGGTTTCACTTGGGAAGAATCTATATAAATAAATTATCCAA
Juglans_cinerea           TTTTATGTGTGGTTTCACTTGGGAAGAATCTATATAAATAAATTATCCAA
Juglans_manshurica        TTTTATGTGTGGTTTCACTTGGGAAGAATCTATATAAATAAATTATCCAA
Oreomunnea_mexicana       --------------------------------------------------
Platycarya_strobilacea    TTTTATGTGTGGTTTCACTTGGGAAGAATCTATATAAATAAATTATCCAA
Pterocarya_delavayi       TTTTATGTGTGGTTTCACTTGGGAAGAATCTATATAAATCAATTATCCAA
Pterocarya_hupehensis     TTTTATGTGTGGTTTCACTTGGGAAGAATCTATATAAATAAATTATCCAA
Pterocarya_stenoptera     TTTTATGTGTGGTTTCACTTGGGAAGAATCTATATAAATAAATTATCCAA
Pterocarya_tonkinensis    TTTTATGTGTGGTTTCACTTGGGAAGAATCTATATAAATAAATTATCCAA
Rhoiptelea_chiliantha     TTTTATGTGTGGTCTCACTTGGGAAGAATCTATATAAATCAATTATCCAA

Alfaroa_guanacastensis    --------------------------------------------------
Carya_sinensis      GCATTCCCTCGACTTTTTGGGTTATTTTTCAAGTGTGCGACTAAATACTT
Carya_aquatica            GCATTCCCTCGACTTTTTGGGTTATTTTTCAAGTGTGCGACTAAATACTT
Carya_cathayensis         GCATTCCCTCGACTTTTTGGGTTATTTTTCAAGTGTGCGACTAAATACTT
Carya_cordiformis         GCATTCCCTCGACTTTTTGGGTTATTTTTCAAGTGTGCGACTAAATACTT
Carya_floridana           --------------------------------------------------
Carya_glabra              GCATTCCCTCGACTTTTTGGGTTATTTTTCAAGTGTGCGACTAAATACTT
Carya_hunanensis          GCATTCCCTCGACTTTTTGGGTTATTTTTCAAGTGTGCGACTAAATACTT
Carya_illinoiensis        GCATTCCCTCGACTTTTTGGGTTATTTTTCAAGTGTGCGACTAAATACTT
Carya_kweichowensis       GCATTCCCTCGACTTTTTGGGTTATTTTTCAAGTGTGCGACTAAATACTT
Carya_laciniosa           GCATTCCCTCGACTTTTTGGGTTATTTTTCAAGTGTGCGACTAAATACTT
Carya_myristiciformis     GCATTCCCTCGACTTTTTGGGTTATTTTTCAAGTGTGCGACTAAATACTT
Carya_ovalis              GCATTCCCTCGACTTTTTGGGTTATTTTTCAAGTGTGCGACTAAATACTT
Carya_ovata               GCATTCCCTCGACTTTTTGGGTTATTTTTCAAGTGTGCGACTAAATACTT
Carya_pallida             --------------------------------------------------
Carya_texana              GCATTCCCTCGACTTTTTGGGTTATTTTTCAAGTGTGCGACTAAATACTT
Carya_tomentosa           GCATTCCCTCGACTTTTTGGGTTATTTTTCAAGTGTGCGACTAAATACTT
Carya_tonkinensis         GCATTCCCTCGACTTTTTGGGTTATTTTTCAAGTGTGCGACTAAATACTT
Cyclocarya_paliurus       GCATTCGCTCGACTTTTTGGGTTATTTTTCAAGTGTGCGACTAAATACTT
Engelhardia_fenzelii      GCATTCCCTCGACTTTTTGGGTTATTTTTCAAGTGTGCGACTAAATACTT
Engelhardia_roxburghiana  --------------------------------------------------
Engelhardia_serrata       --------------------------------------------------
Engelhardia_spicata       --------------------------------------------------
Juglans_cathayensis       GCATTCCCTCGACTTTTTGGGTTATTTTTCAAGTGTGCGACTAAATACTT
Juglans_cinerea           GCATTCCCTCGACTTTTTGGGTTATTTTTCAAGTGTGCGACTAAATACTT
Juglans_manshurica        GCATTCCCTCGACTTTTTGGGTTATTTTTCAAGTGTGCGACTAAATACTT
Oreomunnea_mexicana       --------------------------------------------------
Platycarya_strobilacea    GCATTCCCTCGACTTTTTGGGTTATTTTTCAAGTGTGCGACTAAATACTT
Pterocarya_delavayi       GCNTTCCCTCGACTTTTTGGGTTATTTTTCAAGTGTGCGACTAAATACTT
Pterocarya_hupehensis     GCATTCCCTCTACTTTTTGGGTTATTTTTCAAGTGTGCGACTAAATACTT
Pterocarya_stenoptera     GCATTCCCTCTACTTTTTGGGTTATTTTTCAAGTGTGCGACTAAATACTT
Pterocarya_tonkinensis    GCATTCCCTCTACTTTTTGGGTTATTTTTCAAGTGTGCGACTAAATACTT
Rhoiptelea_chiliantha     GCATTCCCTCGACTTTTTGGGTTATTTTTCAAGTGTGCGACTAAATACTT

Alfaroa_guanacastensis    --------------------------------------------------
Carya_sinensis      CAATGGTGCGGAGTCAAATGCTAGAAAATTCATTTATAATAAATAATGCT
Carya_aquatica            CAATGGTGCGGAGTCAAATGCTAGAAAATTCATTTATAATAAATAATGCT
Carya_cathayensis         CAATGGTGCGGAGTCAAATGCTAGAAAATTCATTTATAATAAATAATGCT
Carya_cordiformis         CAATGGTGCGGAGTCAAATGCTAGAAAATTCATTTATAATAAATAATGCT
Carya_floridana           --------------------------------------------------
Carya_glabra              CAATGGTGCGGAGTCAAATGCTAGAAAATTCATTTATAATAAATAATGCT
Carya_hunanensis          CAATGGTGCGGAGTCAAATGCTAGAAAATTCATTTATAATAAATAATGCT
Carya_illinoiensis        CAATGGTGCGGAGTCAAATGCTAGAAAATTCATTTATAATAAATAATGCT
Carya_kweichowensis       CAATGGTGCGGAGTCAAATGCTAGAAAATTCATTTATAATAAATAATGCT
Carya_laciniosa           CAATGGTGCGGAGTCAAATGCTAGAAAATTCATTTATAATAAATAATGCT
Carya_myristiciformis     CAATGGTGCGGAGTCAAATGCTAGAAAATTCATTTATAATAAATAATGCT
Carya_ovalis              CAATGGTGCGGAGTCAAATGCTAGAAAATTCATTTATAATAAATAATGCT
Carya_ovata               CAATGGTGCGGAGTCAAATGCTAGAAAATTCATTTATAATAAATAATGCT
Carya_pallida             --------------------------------------------------
Carya_texana              CAATGGTGCGGAGTCAAATGCTAGAAAATTCATTTATAATAAATAATGTT
Carya_tomentosa           CAATGGTGCGGAGTCAAATGCTAGAAAATTCATTTATAATAAATAATGCT
Carya_tonkinensis         CAATGGTGCGGAGTCAAATGCTAGAAAATTCATTTATAATAAATAATGCT
Cyclocarya_paliurus       CAATGGTGCGGAGTCAAATGCTAGAAAATTCATTTATAATAAATAATGCT
Engelhardia_fenzelii      CAATGGTGCGGAGTCAAATGTTAGAAAATTCATTTATAATAAATAATGCT
Engelhardia_roxburghiana  --------------------------------------------------
Engelhardia_serrata       --------------------------------------------------
Engelhardia_spicata       --------------------------------------------------
Juglans_cathayensis       CAATGGTGCGGAGTCAAATGCTAGAAAATTCATTTATAATAAATAATGCT
Juglans_cinerea           CAATGGTGCGGAGTCAAATGCTAGAGAATTCATTTATAATAAATAATGCT
Juglans_manshurica        CAATGGTGCGGAGTCAAATGCTAGAAAATTCATTTATAATAAATAATGCT
Oreomunnea_mexicana       --------------------------------------------------
Platycarya_strobilacea    CAATGGTGCGGAGTCAAATGCTAGAAAATTCATTTATAATAAATAATGCT
Pterocarya_delavayi       CAATGGTGCGGAGTCAAATGTTAGAAAATTCATTTATAATAAATAAT---
Pterocarya_hupehensis     CAATGGTGCGGAGTCAAATGCTAGAAAATTCATTTATAATAAATAATGCT
Pterocarya_stenoptera     CAATGGTGCGGAGTCAAATGCTAGAAAATTCATTTATAATAAATAATGCT
Pterocarya_tonkinensis    CAATGGTGCGGAGTCAAATGCTAGAAAATTCATTTATAATAAATAATGCT
Rhoiptelea_chiliantha     CAATGTTGCGGAGTCAAATGCTAGAAAATTCATTTCTAATAAATAATGCT

Alfaroa_guanacastensis    --------------------------------------------------
Carya_sinensis      CCCAAGAAGCTCGATACGATAGTTCCAATTATTCCTCTGATTGGATCATT
Carya_aquatica            CCCAAGAAGCTCGATACGATAGTTCCAATTATTCCTCTGATTGGATCATT
Carya_cathayensis         CCCAAGAAGCTCGATACGATAGTTCCAATTATTCCTCTGATTGGATCATT
Carya_cordiformis         CCCAAGAAGCTCGATACGATAGTTCCAATTATTCCTCTGATTGGATCATT
Carya_floridana           --------------------------------------------------
Carya_glabra              CCCAAGAAGCTCGATACGATAGTTCCAATTATTCCTCTGATTGGATCATT
Carya_hunanensis          CCCAAGAAGCTCGATACGATAGTTCCAATTATTCCTCTGATTGGATCATT
Carya_illinoiensis        CCCAAGAAGCTCGATACGATAGTTCCAATTATTCCTCTGATTGGATCATT
Carya_kweichowensis       CCCAAGAAGCTCGATACGATAGTTCCAATTATTCCTCTGATTGGATCATT
Carya_laciniosa           CCCAAGAAGCTCGATACGATAGTTCCAATTATTCCTCTGATTGGATCATT
Carya_myristiciformis     CCCAAGAAGCTCGATACGATAGTTCCAATTATTCCTCTGATTGGATCATT
Carya_ovalis              CCCAAGAAGCTCGATACGATAGTTCCAATTATTCCTCTGATTGGATCATT
Carya_ovata               CCCAAGAAGCTCGATACGATAGTTCCAATTATTCCTCTGATTGGATCATT
Carya_pallida             --------------------------------------------------
Carya_texana              CCCAAGAAGCTCGATACGATAGTTCCAATTATTCCTCTGATTGGATCATT
Carya_tomentosa           CCCAAGAAGCTCGATACGATAGTTCCAATTATTCCTCTGATTGGATCATT
Carya_tonkinensis         CCCAAGAAGCTCGATACGATAGTTCCAATTATTCCTCTGATTGGATCATT
Cyclocarya_paliurus       CCCAAGAAGCTCGATACGATAGTTCCAATTATTCCTCTGATTGGATCATT
Engelhardia_fenzelii      CCCAAGAAGCTCGATACGATAGTTCCAATTATTCCTCTGATTGGATCATT
Engelhardia_roxburghiana  --------------------------------------------------
Engelhardia_serrata       --------------------------------------------------
Engelhardia_spicata       --------------------------------------------------
Juglans_cathayensis       CCCAAGAAGCTCGATACGATAGTTCCAATTATTCCTCTGATTGGATCATT
Juglans_cinerea           CCCAAGAAGCTCGATACGATAGTTCCAATTATTCCTCTGATTGGATCATT
Juglans_manshurica        CCCAAGAAGCTCGATACGATAGTTCCAATTATTCCTCTGATTGGATCATT
Oreomunnea_mexicana       --------------------------------------------------
Platycarya_strobilacea    CCCAAGAAGATCGATACAATAGTTCCAATTATTCCTCTGATTGGATCATT
Pterocarya_delavayi       --------------------------------------------------
Pterocarya_hupehensis     CCCAAGAAGCTCGATACGATAGTTCCAATTATTCCTCTGATTGGATCATT
Pterocarya_stenoptera     CCCAAGAAGCTCGATACGATAGTTCCAATTATTCCTCTGATTGGATCATT
Pterocarya_tonkinensis    CCCAAGAAGCTCGATACGATAGTTCCAATTATTCCTCTGATTGGATCATT
Rhoiptelea_chiliantha     CCCAAGAAGCTCGATACAATAGTTCCAATTATTCCTCTGATTGGATCATT

Alfaroa_guanacastensis    --------------------------------------------------
Carya_sinensis      GGCTAAAGCGAAATTTTGTAACGCATTAGGGCATCCCATTAGTAAGCTGA
Carya_aquatica            GGCTAAAGCGAAATTTTGTAACGCATTAGGGCATCCCATTAGTAAGCTGA
Carya_cathayensis         GGCTAAAGCGAAATTTTGTAACGCATTAGGGCATCCCATTAGTAAGCTGA
Carya_cordiformis         GGCTAAAGCGAAATTTTGTAACGCATTAGGGCATCCCATTAGTAAGCTGA
Carya_floridana           --------------------------------------------------
Carya_glabra              GGCTAAAGCGAAATTTTGTAACGCATTAKGGCATCCCATTAGTAAGCTGA
Carya_hunanensis          GGCTAAAGCGAAATTTTGTAACGCATTAGGGCATCCCATTAGTAAGCTGA
Carya_illinoiensis        GGCTAAAGCGAAATTTTGTAACGCATTAGGGCATCCCATTAGTAAGCTGA
Carya_kweichowensis       GGCTAAAGCGAAATTTTGTAACGCATTAGGGCATCCCATTAGTAAGCTGA
Carya_laciniosa           GGCTAAAGCGAAATTTTGTAACGCATTAGGGCATCCCATTAGTAAGCTGA
Carya_myristiciformis     GGCTAAAGCGAGATTTTGTAACGCATTAGGGCATCCCATTAGTAAGCTGA
Carya_ovalis              GGCTAAAGCGAAATTTTGTAACGCATTAGGGCATCCCATTAGTAAGCTGA
Carya_ovata               GGCTAAAGCGAAATTTTGTAACGCATTAGGGCATCCCATTAGTAAGCTGA
Carya_pallida             --------------------------------------------------
Carya_texana              GGCTAAAGCGAAATTTTGTAACGCATTAGGGCATCCCATTAGTAAGCTGA
Carya_tomentosa           GGCTAAAGCGAAATTTTGTAACGCATTAGGGCATCCCATTAGTAAGCTGA
Carya_tonkinensis         GGCTAAAGCGAAATTTTGTAACGCATTAGGGCATCCCATTAGTAAGCTGA
Cyclocarya_paliurus       GGCTAAAGCGAAATTTTGTAACGCATTAGGGAATCCCATTAGTAAGCTGA
Engelhardia_fenzelii      GACTAAAGCGAAATTTTGTAACGCATTCGGGCATCCCATTAGTAAGCTGA
Engelhardia_roxburghiana  --------------------------------------------------
Engelhardia_serrata       --------------------------------------------------
Engelhardia_spicata       --------------------------------------------------
Juglans_cathayensis       GGCTAAAGCGAAATTTTGTAACGCATTAGGGCATCCCATTAGTAAGCTGA
Juglans_cinerea           GGTTAAAGCGAAATTTTGTAACGCATTAGGGCATCCCATTAGTAAGCTGA
Juglans_manshurica        GGCTAAAGCGAAATTTTGTAACGCATTAGGGCATCCCATTAGTAAGCTGA
Oreomunnea_mexicana       --------------------------------------------------
Platycarya_strobilacea    GGCTAAAGCGAAATTTTGTAACGCATTAGGGCATCCTATTAGTAAGCCGA
Pterocarya_delavayi       --------------------------------------------------
Pterocarya_hupehensis     GGCTAAAGCGAAATTTTGTAACGCATTAGGGCATCCCATTAGTAAGCTGA
Pterocarya_stenoptera     GGCTAAAGCGAAATTTTGTAACGCATTAGGGCATCCCATTAGTAAGCTGA
Pterocarya_tonkinensis    GGCTAAAGCGAAATTTTGTAACGCATTAGGGCCTCCCTTTAGTAAGCTGA
Rhoiptelea_chiliantha     GGCTAAAGCGAAATTTTGTAACGCATTAGGGCATCCCATTAGTAAGATGA

Alfaroa_guanacastensis    --------------------------------------------------
Carya_sinensis      CTCGGGCCGATTTATCGGATTTTGATATTTTCAATCGATTTCTGCGTATA
Carya_aquatica            CTCGGGCCGATTTATCGGATTTTGATATTTTCAATCGAT-----------
Carya_cathayensis         CTCGGGCCGATTTATCGGATTTTGATATTTTCAATCGATTTCTGCGTATA
Carya_cordiformis         CTCGGGCCGATTTATCGGATTTTGATATTTTCAATCGATTTCTGCGTATA
Carya_floridana           --------------------------------------------------
Carya_glabra              CTCGGGCCGATTTATCGGATTTTGATATTTTCAATCGATTTCTGCGTATA
Carya_hunanensis          CTCGGGCCGATTTATCGGATTTTGATATTTTCAATCGATTTCTGCGTATA
Carya_illinoiensis        CTCGGGCCGATTTATCGGATTTTGATATTTTCAATCGATTTCTGCGTATA
Carya_kweichowensis       CTCGGGCCGATTTATCGGATTTTGATATTTTCAATCGATTTCTGCGTATA
Carya_laciniosa           CTCGGGCCGATTTATCGGATTTTGATATTTTCAATCGATTTCTGCGTATA
Carya_myristiciformis     CTCGGGCCGATTTATCGGATTTTGATAT----------------------
Carya_ovalis              CTCGGGCCGATTTATCGGATTTTGATATTTTCAATCGATTTCTGCGTATA
Carya_ovata               CTCGGGCCGATTTATCGGATTTTGATATTTTCAATCGATTTCTGCGTATA
Carya_pallida             --------------------------------------------------
Carya_texana              CTCGGGCCGATTTATCGGATTTTGATATTTTCAATCGATTTCTGCGTA--
Carya_tomentosa           CTCGGGCCGATTTATCGGATTTTG--------------------------
Carya_tonkinensis         CTCGGGCCGATTTATCGGATTTTGATATTTTCAATCGATTTCTGCGTATA
Cyclocarya_paliurus       CTCGGGCCGATTTATCGGATTTTGATATTCTCAATCGATTTCTGCGTATA
Engelhardia_fenzelii      TTCGGGCCAATTTATCGGATTTTGATATTCTCAATCGATTTCTGCGTATA
Engelhardia_roxburghiana  --------------------------------------------------
Engelhardia_serrata       --------------------------------------------------
Engelhardia_spicata       --------------------------------------------------
Juglans_cathayensis       CTCGGGCCGATTTATCGGATTTTGATATTCTCAATCGATTTCTGCGTATA
Juglans_cinerea           CTCGGGCCGATTTATCGGATTTTTATATTTTCAATCGATTTCTGCGTATA
Juglans_manshurica        CTCGGGCCGATTTATCGGATTTTGATATTCTCAATCGATTTCTGCGTATA
Oreomunnea_mexicana       --------------------------------------------------
Platycarya_strobilacea    CTCGGTCCGATTTATCGGATTTTGATATTCTCAATCGATTTCTGCGTATA
Pterocarya_delavayi       --------------------------------------------------
Pterocarya_hupehensis     CTCGGGCCGATTTATCGGATTTTGATATTCTCAATCGATTTCTGCGTATA
Pterocarya_stenoptera     CTCGGGCCCGATTATCGGATTTTGATAGTCTCAATCGATTTCTGCGTATA
Pterocarya_tonkinensis    CTTCGGCCCGATTATCGGATTTTGATATTCTCAATCGATTTCTGCGTATA
Rhoiptelea_chiliantha     CTCGGGCCGATTTATCGGATTTTTATATTATCAATCGATTTCTGCGTATA

Alfaroa_guanacastensis    ------GCTCCATCTACAAATGGATAAGACTTCAGT---------CTTAG
Carya_sinensis      TGCAGAGCTCCATCTACAAATGGATAAGACTTCAGT---------CTTAG
Carya_aquatica            ------GCTCCATCTACAAATGGATAAGACTTCAGTCTTTTCAGTCTTGG
Carya_cathayensis         TGCAGAGCTCCATCTACAAATGGATAAGACTTCAGT---------CTTAG
Carya_cordiformis         TGCAGAGCTCCATCTACAAATGGATAAGACTTCAGT---------CTTAG
Carya_floridana           ------GCTCCATCTACAAATGGATAAGACTTCAGT---------CTTAG
Carya_glabra              TGCAGAGCTCCATCTACAAATGGATAAGACTTCAGT---------CTTAG
Carya_hunanensis          TGCAGAGCTCCATCTACAAATGGATAAGACTTCAGT---------CTTAG
Carya_illinoiensis        TGCAGAGCTCCATCTACAAATGGATAAGACTTCAGT---------CTTAG
Carya_kweichowensis       TGCAGAGCTCCATCTACAAATGGATAAGACTTCAGT---------CTTAG
Carya_laciniosa           TGCAGAGCTCCATCTACAAATGGATAAGACTTCAGT---------CTTAG
Carya_myristiciformis     ------GCTCCATCTACAAATGGATAAGACTTCAGT---------CTTAG
Carya_ovalis              TGCAGAGCTCCATCTACAAATGGATAAGACTTCAGTCTTTTCAGTCTTGG
Carya_ovata               TGCAGAGCTCCATCTATAAATGGATAAGACTTCAGT---------CTTAG
Carya_pallida             ------GCTCCATCTACAAATGGATAAGACTTCAGT---------CTTAG
Carya_texana              ------GCTCCATCTACAAATGGATAAGACTTCAGT---------CTTAG
Carya_tomentosa           ------GCTCCATCTACAAATGGATAAGACTTCAGTCTTTTCAGTCTTGG
Carya_tonkinensis         TGCAG-GCTCCATCTACAAATGGATAAGACTTCAGT---------CTTAG
Cyclocarya_paliurus       TGCAGAGCTCCATCTACAAATGGATAAGACCTCAGT---------CTTAG
Engelhardia_fenzelii      TGCAGAGCTCCATCTACAAATGGATAAGACTTCAGT---------CTTAG
Engelhardia_roxburghiana  ------GCTCCATCTACAAATGGATAAGACTTCAGT---------CTTAG
Engelhardia_serrata       ------GCTCCATCTACAAATGGATAAGACTGCAGT---------CTTAG
Engelhardia_spicata       ------GCTCCATCTACAAATGGATAAGACTTCAGT---------CTTAG
Juglans_cathayensis       TGCAGAGCTCCATCTACAAATGGATAAGACTTCAGT---------CTTAG
Juglans_cinerea           TGCAGAGCTCCATCTACAAATGGATAAGACTTCAGT---------CTTAG
Juglans_manshurica        TGCAGAGCTCCATCTACAAATGGATAAGACTTCAGT---------CTTAG
Oreomunnea_mexicana       ------GCTCCATCTACAAATGGATAAGACTTCAGT---------CTTAG
Platycarya_strobilacea    TGCAGAGCTCCATCTACAAATGGATAAGGCTTCAGT---------CTTAG
Pterocarya_delavayi       ------GCTCCATCTACAAATGGATAAGACTTCAGT---------CTTAG
Pterocarya_hupehensis     TGCAGAGCTCCATCTACAAATGGATAAGACTTCAGT---------CTTAG
Pterocarya_stenoptera     TGCAGAGCTCCATCTACAAATGGATAAGACTTCAGT---------CTTAG
Pterocarya_tonkinensis    TGCAGAGCTCCATCTACAAATGGATAAGACTTCAGT---------CTTAG
Rhoiptelea_chiliantha     TGCAGAGCTCCATCTACAAATGGATAAGACTTCGGT---------CTTAG

Alfaroa_guanacastensis    TATATACGAGTTATTGAAAATAAAGGAGCAATAATAAACTTCTTGTTCTA
Carya_sinensis      TATATACGAGTTATTGAAAATAAAGGAGCAATAATCAACTTCTTGTTCTA
Carya_aquatica            TATATACGAGTTATTGAAAATAAAGGAGCAATAATCAACTTCTTGTTCTA
Carya_cathayensis         TATATACGAGTTATTGAAAATAAAGGAGCAATAATCAACTTCTTGTTCTA
Carya_cordiformis         TATATACGAGTTATTGAAAATAAAGGAGCAATAATCAACTTCTTGTTCTA
Carya_floridana           TATATATGAGTTATTGAAAATAAAGGAGCAATAATCAACTTCTTGTTCTA
Carya_glabra              TATATACGAGTTATTGAAAATAAAGGAGCAATAATCAACTTCTTGTTCTA
Carya_hunanensis          TATATACGAGTTATTGAAAATAAAGGAGCAATAATCAACTTCTTGTTCTA
Carya_illinoiensis        TATATACGAGTTATTGAAAATAAAGGAGCAATAATCAACTTCTTGTTCTA
Carya_kweichowensis       TATATACGAGTTATTGAAAATAAAGGAGCAATAATCAACTTCTTGTTCTA
Carya_laciniosa           TATATACGAGTTATTGAAAATAAAGGAGCAATAATCAACTTCTTGTTCTA
Carya_myristiciformis     TATATACGAGTTATTGAAAATAAAGGAGCAATAATCAACTTCTTGTTCTA
Carya_ovalis              TATATACGAGTTATTGAAAATAAAGGAGCAATAATCAACTTCTTGTTCTA
Carya_ovata               TATATACGAGTTATTGAAAATAAAGGAGCAATAATCAACTTCTTGTTCTA
Carya_pallida             TATATATGAGTTATTGAAAATAAAGGAGCAATAATCAACTTCTTGTTCTA
Carya_texana              TATATACGAGTTATTGAAAATAAAGGAGCAATAATCAACTTCTTGTTCTA
Carya_tomentosa           TATATACGAGTTATTGAAAATAAAGGAGCAATAATCAACTTCTTGTTCTA
Carya_tonkinensis         TATATACGAGTTATTGAAAATAAAGGAGCAATAATCAACTTCTTGTTCTA
Cyclocarya_paliurus       TATATACGAGTTATTGAAAATAAAGGAGCAATAATCAACTTCTTGTTCTA
Engelhardia_fenzelii      TATATACGAGTTATTGAAAATAAAGGAGCAATAATCAACTTCTTGTTCTA
Engelhardia_roxburghiana  TATATACGAGTTATTGAAAATAAAGGAGCAATAATCAACTTCTTGTTCTA
Engelhardia_serrata       TATATATGAGTTATTGAAAATAAAGGAGCAATAATCAACTTCTTGTTCTA
Engelhardia_spicata       TATATACGAGTTATTGAAAATAAAGGAGCAATAATCAACTTCTTGTTCTA
Juglans_cathayensis       TATATACGAGTTATTGAAAATAAAGGAGCAATAATCAACTTCTTGTTCTA
Juglans_cinerea           TATATACGAGTTATTGAAAATAAAGGAGCAATAATCAACTTCTTGTTCTA
Juglans_manshurica        TATATACGAGTTATTGAAAATAAAGGAGCAATAATCAACTTCTTGTTCTA
Oreomunnea_mexicana       TATATACGAGTTATTGAAAATAAAGGAGCAATAATCAACTTCTTGTTCTA
Platycarya_strobilacea    TATATACGAGTTATTGAAAATAAAGGAGCAATAATCAACTTCTTGTTCTA
Pterocarya_delavayi       TATATACGAGTTATTGAAAATAAAGGAGCAATAATCAACTTCTTGTTCTA
Pterocarya_hupehensis     TATATACGAGTTATTGAAAATAAAGGAGCAATAATCAACTTCTTGTTCTA
Pterocarya_stenoptera     TATATACGAGTTATTGAAAATAAAGGAGCAATAATCAACTTCTTGTTCTA
Pterocarya_tonkinensis    TATATACGAGTTATTGAAAATAAAGGAGCAATAATCAACTTCTTGTTCTA
Rhoiptelea_chiliantha     TATATACGAGTTATTGAAAATAAAGGAGCAATAATCAACTTCTTGTTCTA

Alfaroa_guanacastensis    TCAAGAGGATTGGTATTGCTCCTTTATTTT--------------------
Carya_sinensis      TCAAGAGGATTGGTATTGCTCCTTTATTTT--------------------
Carya_aquatica            TCAAGAGGATTGGTATTGCTCCTTTATTTT--------------------
Carya_cathayensis         TCAAGAGGATTGGTATTGCTCCTTTATTTT--------------------
Carya_cordiformis         TCAAGAGGATTGGTATTGCTCCTTTATTTT--------------------
Carya_floridana           TCAAGAGGATTGGTATTGCTCCTTTATTTT--------------------
Carya_glabra              TCAAGAGGATTGGTATTGCTCCTTTATTTT--------------------
Carya_hunanensis          TCAAGAGGATTGGTATTGCTCCTTTATTTT--------------------
Carya_illinoiensis        TCAAGAGGATTGGTATTGCTCCTTTATTTT--------------------
Carya_kweichowensis       TCAAGAGGATTGGTATTGCTCCTTTATTTT--------------------
Carya_laciniosa           TCAAGAGGATTGGTATTGCTCCTTTATTTT--------------------
Carya_myristiciformis     TCAAGAGGATTGGTATTGCTCCTTTATTTT--------------------
Carya_ovalis              TCAAGAGGATTGGTATTGCTCCTTTATTTT--------------------
Carya_ovata               TCAAGAGGATTGGTATTGCTCCTTTATTTT--------------------
Carya_pallida             TCAAGAGGATTGGTATTGCTCCTTTATTTT--------------------
Carya_texana              TCAAGAGGATTGGTATTGCTCCTTTATTTT--------------------
Carya_tomentosa           TCAAGAGGATTGGTATTGCTCCTTTATTTT--------------------
Carya_tonkinensis         TCAAGAGGATTGGTATTGCTCCTTTATTTT--------------------
Cyclocarya_paliurus       TCAAGAGGATTGGTATTGCTCCTTTATTTT--------------------
Engelhardia_fenzelii      TCAAGAGGATTGGTATTGCTTCTTTATTTT--------------------
Engelhardia_roxburghiana  TCAAGAGGATTGGTATTGCTTCTTTATTTT--------------------
Engelhardia_serrata       TCAAGAGGATTGGTATTGCTCCTTTATTTT--------------------
Engelhardia_spicata       TCAAGAGGATTGGTATTGCTTCTTTATTTT--------------------
Juglans_cathayensis       TCAAGAGGATTGGTATTGCTCCTTTATTTT--------------------
Juglans_cinerea           TCAAGAGGATTGGTATTGCTCCTTTATTTT--------------------
Juglans_manshurica        TCAAGAGGATTGGTATTGCTCCTTTATTTT--------------------
Oreomunnea_mexicana       TCAAGAGGATTGGTATTGCTCCTTTATTTT--------------------
Platycarya_strobilacea    TCAAGAGGATTGGTATTGCTCCTTTATTTT--------------------
Pterocarya_delavayi       TCAAGAGGATTGGTATTGCTCCTTTATTTT--------------------
Pterocarya_hupehensis     TCAAGAGGATTGGTATTGCTCCTTTATTTT--------------------
Pterocarya_stenoptera     TCAAGAGGATTGGTATTGCTCCTTTATTTT--------------------
Pterocarya_tonkinensis    TCAAGAGGATTGGTATTGCTCCTTTATTTT--------------------
Rhoiptelea_chiliantha     TCAAGAGGATTAGTATTGCTCCTTTATTAGCCTTTTAATTACTATTGATT

Alfaroa_guanacastensis    --------------------------------------------------
Carya_sinensis      --------------------------------------------------
Carya_aquatica            --------------------------------------------------
Carya_cathayensis         --------------------------------------------------
Carya_cordiformis         --------------------------------------------------
Carya_floridana           --------------------------------------------------
Carya_glabra              --------------------------------------------------
Carya_hunanensis          --------------------------------------------------
Carya_illinoiensis        --------------------------------------------------
Carya_kweichowensis       --------------------------------------------------
Carya_laciniosa           --------------------------------------------------
Carya_myristiciformis     --------------------------------------------------
Carya_ovalis              --------------------------------------------------
Carya_ovata               --------------------------------------------------
Carya_pallida             --------------------------------------------------
Carya_texana              --------------------------------------------------
Carya_tomentosa           --------------------------------------------------
Carya_tonkinensis         --------------------------------------------------
Cyclocarya_paliurus       --------------------------------------------------
Engelhardia_fenzelii      --------------------------------------------------
Engelhardia_roxburghiana  --------------------------------------------------
Engelhardia_serrata       --------------------------------------------------
Engelhardia_spicata       --------------------------------------------------
Juglans_cathayensis       --------------------------------------------------
Juglans_cinerea           --------------------------------------------------
Juglans_manshurica        --------------------------------------------------
Oreomunnea_mexicana       --------------------------------------------------
Platycarya_strobilacea    --------------------------------------------------
Pterocarya_delavayi       --------------------------------------------------
Pterocarya_hupehensis     --------------------------------------------------
Pterocarya_stenoptera     --------------------------------------------------
Pterocarya_tonkinensis    --------------------------------------------------
Rhoiptelea_chiliantha     ACTATTTAGTTGTCTGTTACTTACATAACATAAGTTTTTTTCTTTACTTT

Alfaroa_guanacastensis    --------------------------------------------------
Carya_sinensis      --------------------------------------------------
Carya_aquatica            --------------------------------------------------
Carya_cathayensis         --------------------------------------------------
Carya_cordiformis         --------------------------------------------------
Carya_floridana           --------------------------------------------------
Carya_glabra              --------------------------------------------------
Carya_hunanensis          --------------------------------------------------
Carya_illinoiensis        --------------------------------------------------
Carya_kweichowensis       --------------------------------------------------
Carya_laciniosa           --------------------------------------------------
Carya_myristiciformis     --------------------------------------------------
Carya_ovalis              --------------------------------------------------
Carya_ovata               --------------------------------------------------
Carya_pallida             --------------------------------------------------
Carya_texana              --------------------------------------------------
Carya_tomentosa           --------------------------------------------------
Carya_tonkinensis         --------------------------------------------------
Cyclocarya_paliurus       --------------------------------------------------
Engelhardia_fenzelii      --------------------------------------------------
Engelhardia_roxburghiana  --------------------------------------------------
Engelhardia_serrata       --------------------------------------------------
Engelhardia_spicata       --------------------------------------------------
Juglans_cathayensis       --------------------------------------------------
Juglans_cinerea           --------------------------------------------------
Juglans_manshurica        --------------------------------------------------
Oreomunnea_mexicana       --------------------------------------------------
Platycarya_strobilacea    --------------------------------------------------
Pterocarya_delavayi       --------------------------------------------------
Pterocarya_hupehensis     --------------------------------------------------
Pterocarya_stenoptera     --------------------------------------------------
Pterocarya_tonkinensis    --------------------------------------------------
Rhoiptelea_chiliantha     AACATACGAAAAGGTATTTGAGTATCATATTTTCGTTATGTAGTAATTTT

Alfaroa_guanacastensis    --------------------------------------------------
Carya_sinensis      --------------------------------------------------
Carya_aquatica            --------------------------------------------------
Carya_cathayensis         --------------------------------------------------
Carya_cordiformis         --------------------------------------------------
Carya_floridana           --------------------------------------------------
Carya_glabra              --------------------------------------------------
Carya_hunanensis          --------------------------------------------------
Carya_illinoiensis        --------------------------------------------------
Carya_kweichowensis       --------------------------------------------------
Carya_laciniosa           --------------------------------------------------
Carya_myristiciformis     --------------------------------------------------
Carya_ovalis              --------------------------------------------------
Carya_ovata               --------------------------------------------------
Carya_pallida             --------------------------------------------------
Carya_texana              --------------------------------------------------
Carya_tomentosa           --------------------------------------------------
Carya_tonkinensis         --------------------------------------------------
Cyclocarya_paliurus       --------------------------------------------------
Engelhardia_fenzelii      --------------------------------------------------
Engelhardia_roxburghiana  --------------------------------------------------
Engelhardia_serrata       --------------------------------------------------
Engelhardia_spicata       --------------------------------------------------
Juglans_cathayensis       --------------------------------------------------
Juglans_cinerea           --------------------------------------------------
Juglans_manshurica        --------------------------------------------------
Oreomunnea_mexicana       --------------------------------------------------
Platycarya_strobilacea    --------------------------------------------------
Pterocarya_delavayi       --------------------------------------------------
Pterocarya_hupehensis     --------------------------------------------------
Pterocarya_stenoptera     --------------------------------------------------
Pterocarya_tonkinensis    --------------------------------------------------
Rhoiptelea_chiliantha     TTTTTATATATACGATATACGTTATTCTCTGTTTTTTGTTAAGTTTTTAT

Alfaroa_guanacastensis    --------------------------------------------------
Carya_sinensis      --------------------------------------------------
Carya_aquatica            --------------------------------------------------
Carya_cathayensis         --------------------------------------------------
Carya_cordiformis         --------------------------------------------------
Carya_floridana           --------------------------------------------------
Carya_glabra              --------------------------------------------------
Carya_hunanensis          --------------------------------------------------
Carya_illinoiensis        --------------------------------------------------
Carya_kweichowensis       --------------------------------------------------
Carya_laciniosa           --------------------------------------------------
Carya_myristiciformis     --------------------------------------------------
Carya_ovalis              --------------------------------------------------
Carya_ovata               --------------------------------------------------
Carya_pallida             --------------------------------------------------
Carya_texana              --------------------------------------------------
Carya_tomentosa           --------------------------------------------------
Carya_tonkinensis         --------------------------------------------------
Cyclocarya_paliurus       --------------------------------------------------
Engelhardia_fenzelii      --------------------------------------------------
Engelhardia_roxburghiana  --------------------------------------------------
Engelhardia_serrata       --------------------------------------------------
Engelhardia_spicata       --------------------------------------------------
Juglans_cathayensis       --------------------------------------------------
Juglans_cinerea           --------------------------------------------------
Juglans_manshurica        --------------------------------------------------
Oreomunnea_mexicana       --------------------------------------------------
Platycarya_strobilacea    --------------------------------------------------
Pterocarya_delavayi       --------------------------------------------------
Pterocarya_hupehensis     --------------------------------------------------
Pterocarya_stenoptera     --------------------------------------------------
Pterocarya_tonkinensis    --------------------------------------------------
Rhoiptelea_chiliantha     TTATTTATTATTTGAAAATTTTATCAAAATAAATAAAAAGATAAAGGTTT

Alfaroa_guanacastensis    -----------CTTTCTCGTGTATCT------------------------
Carya_sinensis      ------------------GTGTATCTTA----------------------
Carya_aquatica            ------------------GTGTATCTTA----------------------
Carya_cathayensis         ------------------TTGTATCTTA----------------------
Carya_cordiformis         ------------------GTGTATCTTA----------------------
Carya_floridana           -----------CTTCCTCGTGTATCTTA----------------------
Carya_glabra              ------------------GTGTATCTTA----------------------
Carya_hunanensis          ------------------GTGTATCTTA----------------------
Carya_illinoiensis        ------------------GTGTATCTTAA-------------------TC
Carya_kweichowensis       ------------------TTGTATCTTA----------------------
Carya_laciniosa           ------------------GTGTATCTTA--------------------TC
Carya_myristiciformis     ------------------GTGTCTCTTATCTTAGATTTATTTTGTGTCTC
Carya_ovalis              ------------------GTGTATCTTA----------------------
Carya_ovata               ------------------GTGTATCTTA--------------------TC
Carya_pallida             -----------CTTCCTCGTGTATCTTA----------------------
Carya_texana              ------------------GTGTATCTTAA-------------------TC
Carya_tomentosa           ------------------GTGTATCTTA----------------------
Carya_tonkinensis         ------------------GTGTATCTTA----------------------
Cyclocarya_paliurus       ------------------GTGTATCTTA----------------------
Engelhardia_fenzelii      -----------CTTCCTCGTGTATCTTA----------------------
Engelhardia_roxburghiana  -----------CTTCCTCGTGTATCTTA----------------------
Engelhardia_serrata       -----------CTTCCTCGTGTATCTTA----------------------
Engelhardia_spicata       -----------CTTCCTCGTGTATCTTA----------------------
Juglans_cathayensis       ------------------GTGTATCTTA----------------------
Juglans_cinerea           ------------------GNGTATCTTA----------------------
Juglans_manshurica        ------------------GTGTATCTTA----------------------
Oreomunnea_mexicana       -----------CTTTCTCGTGTATCT------------------------
Platycarya_strobilacea    ------------------GTGTATCTTA----------------------
Pterocarya_delavayi       ------------------GTGTATCTTA----------------------
Pterocarya_hupehensis     ------------------GTGTATCTTA----------------------
Pterocarya_stenoptera     ------------------GTGTATCTTA----------------------
Pterocarya_tonkinensis    ------------------GTGTATCTTA----------------------
Rhoiptelea_chiliantha     CAATTTCTTTTCTTCCTCTTGTATCTTA----------------------

Alfaroa_guanacastensis    ---------AGAAGAAAGGTAAATCTGATGAATAG-AATGGTAGAAATTT
Carya_sinensis      ---TCTTAGAGAATAAAGGTAAATCTGATGAATAG-AATGGTAGAAATTT
Carya_aquatica            ---TCTTAGAGAATAAAGGTAAATCTGATGAATAG-AATGGTAGAAATTT
Carya_cathayensis         ---TCTTAGAGAATAAAGGTAAATCTGATGAATAG-AATGGTAGAAATTT
Carya_cordiformis         ---TCTTAGAGAATAAAGGTAAATCTGATGAATAG-AATGGTAGAAATTT
Carya_floridana           ---TCTTAGAGAAGAAAGGTAAATCTGATGAATAA-AATGGTAGAAATTT
Carya_glabra              ---TCTTAGAGAATAAAGGTAAATCTGATGAATAG-AATGGTAGAAATTT
Carya_hunanensis          ---TCTTAGAGAATAAAGGTAAATCTGATGAATAG-AATGGTAGAAATTT
Carya_illinoiensis        TTATCTTAGAGAATAAAGGTAAATCTGATGAATAG-AATGGTAGAAATTT
Carya_kweichowensis       ---TCTTAGAGAATAAAGGTAAATCTGATGAATAG-AATGGTAGAAATTT
Carya_laciniosa           TTATCTTAGAGAATAAAGGTAAATCTGATGAATAG-AATGGTAGAAATTT
Carya_myristiciformis     TTATCTTAGAGAATAAAGGTAAATCTGATGAATAG-AATGGTAGAAATTT
Carya_ovalis              ---TCTTAGAGAATAAAGGTAAATCTGATGAATAG-AATGGTAGAAATTT
Carya_ovata               TTATCTTAGAGAATAAAGGTAAATCTGATGAATAG-AATGGTAGAAATTT
Carya_pallida             ---TCTTAGAGAAGAAAGGTAAATCTGATGAATAA-AATGGTAGAAATTT
Carya_texana              TTATCTTAGAGAATAAAGGTAAATCTGATGAATAG-AATGGTAGAAATTT
Carya_tomentosa           ---TCTTAGAGAATAAAGGTAAATCTGATGAATAG-AATGGTAGAAATTT
Carya_tonkinensis         ---TCTTAGAGAATAAAGGTAAATCTGATGAATAG-AATGGTAGAAATTT
Cyclocarya_paliurus       ---TCTTAGAGAAGAAAGGTAAATCTGATGAATAG-AATAGTAGAAATTT
Engelhardia_fenzelii      ---TCTTAGAGAAGAAAGTTAAATCTGATGAATAG-AATGGTAGAAATTT
Engelhardia_roxburghiana  ---TCTTAGAGAAGAAAGTGAAATCTGATGAATAG-AATGGTAGAAATTT
Engelhardia_serrata       ---TCTTAGAGAAGAAAGGTAAATCTGATGAATAA-AATGGTAGAAATTT
Engelhardia_spicata       ---TCTTAGAGAAGAAAGTGAAATCTGATGAATAG-AATGGTAGAAATTT
Juglans_cathayensis       ---TCTTAGAGAAGAAAGGTAAATCTGATGAATAG-AATAGTAGAAATTT
Juglans_cinerea           ---TCTTAGAGAAGAAAGGTAAATCTGATGAATAG-AATAGTAGAAATTT
Juglans_manshurica        ---TCTTAGAGAAGAAAGGTAAATCTGATGAATAG-AATAGTAGAAATTT
Oreomunnea_mexicana       ---------AGAAGAAAGGTAAATCTGATTAATAG-AATGGTAGAAATTT
Platycarya_strobilacea    ---TCTTAGAGAAAAAAGGTAAATCTGATGAATAGATATAGTAGAAATTT
Pterocarya_delavayi       ---TCTTAGAGAAGAAAGGTAAATCTGATGAATAG-AATAGTAGAAATTT
Pterocarya_hupehensis     ---TCTTAGAGAAGAAAGGTAAATCTGATGAATAG-AATAGTAGAAATTT
Pterocarya_stenoptera     ---TCTTAGAGAAGAAAGGTAAATCTGATGAATAG-AATAGTAGAAATTT
Pterocarya_tonkinensis    ---TCTTAGAGAAGAAAGGTAAATCTGATGAATAG-AATAGTAGAAATTT
Rhoiptelea_chiliantha     ---TCTT--AGAAGAACGGTAAATCTGATGAATGG-AATGGTAGAAATTG

Alfaroa_guanacastensis    AGATCTCCATGTGATTTGTACTACATGGAGTATAGGGGCGGATGTAGCCA
Carya_sinensis      GAATCTCCGTGTAATTTGTACTACATGGAGTATAGGGGCGGATGTAGCCA
Carya_aquatica            GAATCTCCGTGTAATTTGTACTACATGGAGTATAGGGGCGGATGTAGCCA
Carya_cathayensis         GAATCTCCGTGTAATTTGTACTACATGGAGTATAGGGGCGGATGTAGCCA
Carya_cordiformis         GAATCTCCGTGTAATTTGTACTACATGGAGTATAGGGGCGGATGTAGCCA
Carya_floridana           AGATCTTCATGTGATTTGTACTACATGGAGTATAGGGGCGGATGTAGCCA
Carya_glabra              GAATCTCCGTGTAATTTGTACTACATGGAGTATAGGGGCGGATGTAGCCA
Carya_hunanensis          GAATCTCCTTGTAATTTGTACTACATGGAGTATAGGGGCGGATGTAGCCA
Carya_illinoiensis        GAATCTCCGTGTAATTTGTACTACATGGAGTATAGGGGCGGATGTAGCCA
Carya_kweichowensis       GAATCTCCGTGTAATTTGTACTACATGGAGTATAGGGGCGGATGTAGCCA
Carya_laciniosa           GAATCTCCGTGTAATTTGTACTACATGGAGTATAGGGGCGGATGTAGCCA
Carya_myristiciformis     GAATCTCCGTGTAATTTGTACTACATGGAGTATAGGGGCGGATGTAGCCA
Carya_ovalis              GAATCTCCGTGTAATTTGTACTACATGGAGTATAGGGGCGGATGTAGCCA
Carya_ovata               GAATCTCCGTGTAATTTGTACTACATGGAGTATAGGGGCGGATGTAGCCA
Carya_pallida             AGATCTTCATGTGATTTGTACTACATGGAGTATAGGGGCGGATGTAGCCA
Carya_texana              GAATCTCCGTGTAATTTGTACTACATGGAGTATAGGGGCGGATGTAGCCA
Carya_tomentosa           GAATCTCCGTGTAATTTGTACTACATGGAGTATAGGGGCGGATGTAGCCA
Carya_tonkinensis         GAATCTCCGTGTAATTTGTACTACATGGAGTATAGGGGCGGATGTAGCCA
Cyclocarya_paliurus       TAATCTCCATGTAATTTGTACTCCATGGAGTATAGGGGCGGATGTAGCCA
Engelhardia_fenzelii      AGATCTCCATGTGATTTGTACTACATGGAGTATAGGGGCGGATGTAGCCA
Engelhardia_roxburghiana  AGATCTCCATGTGATTTGTACTACATGGAGTATAGGGGCGGATGTAGCCA
Engelhardia_serrata       AGATCTTCATGTGATTTGTACTACATGGAGTATAGGGGCGGATGTAGCCA
Engelhardia_spicata       AGATCTCCATGTGATTTGTACTACATGGAGTATAGGGGCGGATGTAGCCA
Juglans_cathayensis       AAATCTCCATGTAATTTGTACTACATGGAGTATAGGGGCGGATGTAGCCA
Juglans_cinerea           GAATCTCCATGTAATTTGTACTACA-GGAGTATAGGGGCGGATGTAGCCA
Juglans_manshurica        AAATCTCCATGTAATTTGTACTACATGGAGTATAGGGGCGGATGTAGCCA
Oreomunnea_mexicana       AGATCTCCATGTGATTTGTACTACATGGAGTATAGGGGCGGA--------
Platycarya_strobilacea    AAATCTTCATGTAATTTGTACTACATGGAGTATAGGGGCGGATGTAGCCA
Pterocarya_delavayi       AAATCTCCATGTAATTTGTACTACATGGAGTATAGGGGCGGATGTAGCCA
Pterocarya_hupehensis     AAATCTCCATGTAATTTGTACTACATGGAGTATAGGGGCGGATGTAGCCA
Pterocarya_stenoptera     AAATCTCCATGTAATTTGTACTACATGGAGTATAGGGGCGGATGTAGCCA
Pterocarya_tonkinensis    AAATCTCCATGTAATTTGTACTACATGGAGTATAGGGGCGGATGTAGCCA
Rhoiptelea_chiliantha     AAATCTCCATGTAATTTATACTACATGGAGTATAGGGGCGGATGTAGCCA

Alfaroa_guanacastensis    AGTGGATCAAGGCAGTTCTACTCGACATT------------AATGAAACC
Carya_sinensis      AGTGGATCAAGGCAGTTCTACTCGACATGAATTAGG-AGTTAATGAAACC
Carya_aquatica            AGTGGATCAAGGCAGTTCTACTCGACATGAATTAGG-AGTTAATGAAACC
Carya_cathayensis         AGTGGATCAAGGCAGTTCTACTCGACATGAATTAGG-AGTTAATGAAACC
Carya_cordiformis         AGTGGATCAAGGCAGT---------------------------TGAAACC
Carya_floridana           AGTGGATCAAGGCAGTTCTACTCGACATGAATTAGG-AGTTAATGAAACC
Carya_glabra              AGTGGATCAAGGCAGTTCTACTCGACATGAATTAGG-AGTTAATGAAACC
Carya_hunanensis          AGTGGATCAAGGCAGTTCTACTCGACATGAATTAGG-AGTTAATGAAACC
Carya_illinoiensis        AGTGGATCAAGGCAGTTCTACTCGACATGAATTAGG-AGTTAATGAAACC
Carya_kweichowensis       AGTGGATCAAGGCAGTTCTACTCGACATGAATTAGG-AGTTAATGAAACC
Carya_laciniosa           AGTGGATCAAGGCAGTTCTACTCGACATGAATTAGG-AGTTAATGAAACC
Carya_myristiciformis     AGTGGATCAAGGCAGT---------------------------TGAAACC
Carya_ovalis              AGTGGATCAAGGCAGT----------------------------------
Carya_ovata               AGTGGATCAAGGCAGTTCTACTCGACATGAATTAGG-AGTTAATGAAACC
Carya_pallida             AGTGGATCAAGGCAGTTCTACTCGACATGAATTAGG-AGTTAATGAAACC
Carya_texana              AGTGGATCAAGGCAGT---------------------------TGAAACC
Carya_tomentosa           AGTGGATCAAGGCAGT---------------------------TGAAACC
Carya_tonkinensis         AGTGGATCAAGGCAGT---------------------------TGAAACC
Cyclocarya_paliurus       AGTGGATCAAGGCAGT---------------------------TGAAACC
Engelhardia_fenzelii      AGTGGATCAAGGCAGTTCTACTCGACATGAATTAGG-AGTTAATGAAACC
Engelhardia_roxburghiana  AGTGGATCAAGGCAGTTCTACTCGACATGAATTAGG-AGTTAATGAAACC
Engelhardia_serrata       AGTGGATCAAGGCAGTTCTACTCGACATGAATTAGG-AGTTAATGAAACC
Engelhardia_spicata       AGTGGATCAAGGCAGTTCTACTCGACATGAATTAGG-AGTTAATGAAACC
Juglans_cathayensis       AGTGGATCAAGGCAGTTCTACTCGACATGAATTAGG-AGTTAATGAAACC
Juglans_cinerea           AGTGGATCAAGGCAGGTCTACTCGACATGAATTAGG-AGTTAATGAAACC
Juglans_manshurica        AGTGGATCAAGGCAGGTCTACTCGACATGAATTAGG-AGTTAATGAAACC
Oreomunnea_mexicana       ----------------TCTACTCGACATGAATTAGG-AGTTAATGAAACC
Platycarya_strobilacea    AGTGGATCAAGGCAGTTCTACTCGACATGAATTAGG-AGTTAATGAAACC
Pterocarya_delavayi       AGTGGATCAAGGCAGTTCTACTCGACATGAATTAGG-AGTTAATGAAACC
Pterocarya_hupehensis     AGTGGATCAAGGCAGTTCT-CTCGACATGAATTAGG-AGTTA-TGAAA--
Pterocarya_stenoptera     AGTGGATCAAGGCAGTTCTACTCGACATGAATTAGG-AGTTAATGAAA--
Pterocarya_tonkinensis    AGTGGATCAAGGCAGTTCTACTCGACATGAATTAGG-AGTTAATGAAA--
Rhoiptelea_chiliantha     AGTGGATCAAGGCATTTCTACTCGACATGAATTAGGGAGTTAATGAAACC

Alfaroa_guanacastensis    TTTCACA-GGAATCCTTTCACAAGATTATCAACTAATATTATCAACTAAT
Carya_sinensis      TTTCACA-GGAATCCTTTCACAAAATTATCAACTAATATTATCAACTAAT
Carya_aquatica            TTTCACA-GGAATCCTTTCACAAAATTATCAACTAATATTATCAACTAAT
Carya_cathayensis         TTTCACA-GGAATCCTTTCACAAAATTATCAACTAATATTATCAACTAAT
Carya_cordiformis         TTTCACA-GGAATCCTTTCACAAAATTATCAACTAATATTATCAACTAAT
Carya_floridana           TTTCACA-GGAATCCTTTCACAAAATTATCAACTAATATTATCAACTAAT
Carya_glabra              TTTCACA-GGAATCCTTTCACAAAATTATCAACTAATATTATCAACTAAT
Carya_hunanensis          TTTCACA-GGAATCCTTTCACAAAATTATCAACTAATATTATCAACTAAT
Carya_illinoiensis        TTTCACA-GGAATCCTTTCACAAAATTATCAACTAATATTATCAACTAAT
Carya_kweichowensis       TTTCACA-GGAATCCTTTCACAAAATTATCAACTAATATTATCAACTAAT
Carya_laciniosa           TTTCACA-GGAATCCTTTCACAAAATTATCAACTAATATTATCAACTAAT
Carya_myristiciformis     TTTCACA-GGAATCCTTTCACAAAATTATCAACTAATATTATCAACTAAT
Carya_ovalis              ----------------------AAATTATCAACTAATATAATCAACTAAT
Carya_ovata               TTTCACA-GGAATCCTTTCACAAAATTATCAACTAATATTATCAACTAAT
Carya_pallida             TTTCACA-GGAATCCTTTCACAAAATTATCAACTAATATTATCAACTAAT
Carya_texana              TTTCACA-GGAATCCTTTCACAAAATTATCAACTAATATTATCAACTAAT
Carya_tomentosa           TTTCACA-GGAATCCTTTCACAAAATTATCAACTAATATTATCAACTAAT
Carya_tonkinensis         TTTCACA-GGAATCCTTTCACAAAATTATCAACTAATATTATCAACTAAT
Cyclocarya_paliurus       TTTCACA-GGAATCCTTTCACAAAATTATCAACTAATATTATCAACTAAT
Engelhardia_fenzelii      TTTCACA-GGAATCCTTTCACAAGATTATCAACTAATATTATCAACTAAT
Engelhardia_roxburghiana  TTTCACA-GGAATCCTTTCACAAGATTATCAACTAATATTATCAACTAAT
Engelhardia_serrata       TTTCACA---------------AGATTATCAACTAATATTATCAACTAAT
Engelhardia_spicata       TTTCACA-GGAATCCTTTCACAAGATTATCAACTAATATTATCAACTAAT
Juglans_cathayensis       TTTCACAGGGAATCCTTTCACAAAATTATCAACTAATATTATCAACTAAT
Juglans_cinerea           TTTCACAGGGAATCCTTTCACAAAATTATCAACTAATATTATCAACTAAT
Juglans_manshurica        TTTCACA-GGAATCCTTTCACAAAATTATCAACTAATATTATCAACTAAT
Oreomunnea_mexicana       TTTCACA-GGAATCCTTTCACAAGATTATCAACTAATATTATCAACTAAT
Platycarya_strobilacea    TTTCACA-GGAATCCTTTCACAAAATTATCAACTAAT-------------
Pterocarya_delavayi       CTTCACA-GGAATCCTTTCACAAAATTATCAACTAATATTATCAACTAAT
Pterocarya_hupehensis     -------------CCTTTCACAAAATTATCAACTAATATTATCAACTAAT
Pterocarya_stenoptera     -------------CCTTTCACAAAATTATCAACTAATATTATCAACTAAT
Pterocarya_tonkinensis    -------------CCTTTCACAAAATTATCAACTAATATTATCAACTAAT
Rhoiptelea_chiliantha     TTTCACA-GGAATCCTTTCACAAAATTATCAACTAATATTATCAACTAAT

Alfaroa_guanacastensis    -----TAGAATGGTTCGTTATTATACCATGATATTTTATTCGCCAA----
Carya_sinensis      -----TAGAATGGTTCGTTATTATACTATGATATTTTATTCGCCAAATAC
Carya_aquatica            -----TAGAATGGTTCGTTATTATACTATGATATTTTATTCGCCAAATAC
Carya_cathayensis         -----TAGAATGGTTCGTTATTATACTATGATATTTTATTCGCCAAATAC
Carya_cordiformis         -----TAGAATGGTTCGTTATTATACTATGATATTTTATTCGCCAAATAC
Carya_floridana           -----TAGAATGGTTCGTTATTATACTATGATATTTTATTCGCCAAATAC
Carya_glabra              -----TAGAATGGTTCGTTATTATACTATGATATTTTATTCGCCAAATAC
Carya_hunanensis          -----TAGAATGGTTCGTTATTATACTATGATATTTTATTCGCCAAATAC
Carya_illinoiensis        -----TAGAATGGTTCGTTATTATACTATGATATTTTATTCGCCAAATAC
Carya_kweichowensis       -----TAGAATGGTTCGTTATTATACTATGATATTTTATTCGCCAAATAC
Carya_laciniosa           -----TAGAATGGTTCGTTATTATACTATGATATTTTATTCGCCAAATAC
Carya_myristiciformis     -----TAGAATGGTTCGTTATTATACTATGATATTTTATTCGCCAAATAC
Carya_ovalis              -----TAAAATGGTTCGTTATTATACTATGATATTTTATTCGCCAAATAC
Carya_ovata               -----TAGAATGGTTCGTTATTATACTATGATATTTTATTCGCCAAATAC
Carya_pallida             -----TAGAATGGTTCGTTATTATACTATGATATTTTATTCGCCAAATAC
Carya_texana              -----TAGAATGGTTCGTTATTATACTATGATATTTTATTCGCCAAATAC
Carya_tomentosa           -----TAGAATGGTTCGTTATTATACTATGATATTTTATTCGCCAAATAC
Carya_tonkinensis         -----TAGAATGGTTCGTTATTATACTATGATATTTTATTCGCCAAATAC
Cyclocarya_paliurus       -----TAGAATGGTTCGTTATTATACTATGATATTTTATTCGCCAA----
Engelhardia_fenzelii      TAGATTAGAATGGTTCGTTATTATCCCATGATATTTTATTCGCCAA----
Engelhardia_roxburghiana  TAGATTAGAATGGTTCGTTATTATCCCATGATATTTTATTCGCCAA----
Engelhardia_serrata       TAGATTAGAATGGTTCGTTATTATACCATGATATTTTATTCGCCAA----
Engelhardia_spicata       TAGATTAGAATGGTTCGTTATTATACCATGATATTTTATTCGCCAA----
Juglans_cathayensis       -----TAGAATGGTTCGTTATTATACTATGATATTTTATTCGCCAA----
Juglans_cinerea           -----TAGAATGGTTCGTTATTATACTATGATATTTTATTCGCCAA----
Juglans_manshurica        -----TAGAATGGTTCGTTATTATACTATGATATTTTATTCGCCAA----
Oreomunnea_mexicana       TAGATTAGAATGGTTCGTTATTATACCATGATATTTTATTCGCCAA----
Platycarya_strobilacea    -----TAGAATGGTTCGTTATTATACTATGATATTTTATTCCCCAA----
Pterocarya_delavayi       -----TAGAATGGTTCGTTATTATACTATGATATTTTATTCGCCAA----
Pterocarya_hupehensis     -----TAGAATGGTTCGTTATTATACTATGATATTTTATTCGCCAA----
Pterocarya_stenoptera     -----TAGAATGGTTCGTTATTATACTATGATATTTTATTCGCCAA----
Pterocarya_tonkinensis    -----TAGAATGGTTCGTTATTATACTATGATATTTTATTCGCCAA----
Rhoiptelea_chiliantha     -----TAGAATGGTTCGTTATTAGACCATGATATTTGATTCGCCAA----

Alfaroa_guanacastensis    -ATACACCCTTATTGTATACTCTTTCATATCTATGGCGCAACCCAAGCCT
Carya_sinensis      AATACACCATTATTGTATACTCTTTCATATGTATGGCGCAACCCAATCCT
Carya_aquatica            AATACACCATTATTGTATACTCTTTCATATGTATGGCGCAACCCAATCCT
Carya_cathayensis         AATACACCATTATTGTATACTCTTTCATATGTATGGCGCAACCCAATCCT
Carya_cordiformis         AATACACCATTATTGTATACTCTTTCATATGTATGGCGCAACCCAATCCT
Carya_floridana           AATACACCATTATTGTATACTCTTTCATATGTATGGCGCAACCCAATCCT
Carya_glabra              AATACACCATTATTGTATACTCTTTCATATGTATGGCGCAACCCAATCCT
Carya_hunanensis          AATACACCATTATTGTATACTCTTTCATATGTATGGCGCAACCCAATCCT
Carya_illinoiensis        AATACACCATTATTGTATACTCTTTCATATGTATGGCGCAACCCAATCCT
Carya_kweichowensis       AATACACCATTATTGTATACTCTTTCATATGTATGGCGCAACCCAATCCT
Carya_laciniosa           AATACACCATTATTGTATACTCTTTCATATGTATGGCGCAACCCAATCCT
Carya_myristiciformis     AATACACCATTATTGTATACTCTTTCATATGTATGGCGCAACCCAATCCT
Carya_ovalis              AATACACCATTATTGTATACTCTTTCATATGTATGGCGCAACCCAATCCT
Carya_ovata               AATACACCATTATTGTATACTCTTTCATATGTATGGCGCAACCCAATCCT
Carya_pallida             AATACACCATTATTGTATACTCTTTCATATGTATGGCGCAACCCAATCCT
Carya_texana              AATACACCATTATTGTATACTCTTTCATATGTATGGCGCAACCCAATCCT
Carya_tomentosa           AATACACCATTATTGTATACTCTTTCATATGTATGGCGCAACCCAATCCT
Carya_tonkinensis         AATACACCATTATTGTATACTCTTTCATATGTATGGCGCAACCCAATCCT
Cyclocarya_paliurus       -ATACACCATTATTGTATACTCTTTCATATGTATGGCGCAACCCAATCCT
Engelhardia_fenzelii      -ATACACCCTTATTGTATACTCTTTCATATCTATGGCGCAACCCAATCCT
Engelhardia_roxburghiana  -ATACACCCTTATTGTATACTCTTTCATATCTATGGCGCAACCCAATCCT
Engelhardia_serrata       -ATACACCCTTATTGTATACTCTTTCATATCTATGGCGCAACCCAATCCT
Engelhardia_spicata       -ATACACCCTTATTGTATACTCTTTCATATGTATGGCGCAACCCAATCCT
Juglans_cathayensis       -ATACACCATTATTGTATACTCTTTCATATGTATGGCGCAACCCAATCCT
Juglans_cinerea           -ATACACCATTATTGTATACTCTTTCATATGTATGGCGCAACCCAATCCT
Juglans_manshurica        -ATACACCATTATTGTATACTCTTTCATATGTATGGCGCAACCCAATCCT
Oreomunnea_mexicana       -ATACACCCTTATTGTATACTCTTTCATATCTATGGCGCAACCCAATACT
Platycarya_strobilacea    -ATACACCATTATTGTATACTCTTTCATATGTATGGCGCAACCCAATCCT
Pterocarya_delavayi       -ATACACCATTATTGTATACTCTTTCATATGTATGGCGCAACCCAATCCT
Pterocarya_hupehensis     -ATACACCATTATTGTATACTCTTTCATATGTATGGCGCAACCCAATCCT
Pterocarya_stenoptera     -ATACACCATTATTGTATACTCTTTCATATGTATGGCGCAACCCAATCCT
Pterocarya_tonkinensis    -ATACACCATTATTGTATACTCTTTCATATGTATGGCGCAACCCAATCCT
Rhoiptelea_chiliantha     -ATACACCATTATTGTATACTCTTTCATATGTATGGCGCAACCCAATCCT

Alfaroa_guanacastensis    TGTCTTTTCAAGTTTCTAACCTTTTTCTTTTGT--TTAGTAATTGAATCA
Carya_sinensis      TGTTTTTTCAAGTTTCTAACCTTTTTCTTTTTT--TTATTAATTGAATCG
Carya_aquatica            TGTTTTTTCAAGTTTCTAACCTTTTTCTTTTTT--TTATTAATTGAATCG
Carya_cathayensis         TGTTTTTTCAAGTTTCTAACCTTTTTCTTTTTT--TTATTAATTGAATCG
Carya_cordiformis         TGTTTTTTCAAGTTTCTAACCTTTTTCTTTTTT--TTATTAATTGAATCG
Carya_floridana           TGTTTTTTCAAGTTTCTAACCTTTTTCTTTTTT--TTATTAATTGAATCG
Carya_glabra              TGTTTTTTCAAGTTTCTAACCTTTTTCTTTTTT--TTATTAATTGAATCG
Carya_hunanensis          TGTTTTTTCAAGTTTCTAACCTTTTTCTTTTTT--TTATTAATTGAATCG
Carya_illinoiensis        TGTTTTTTCAAGTTTCTAACCTTTTTCTTTTTT--TTATTAATGGAATCG
Carya_kweichowensis       TGTTTTTTCAAGTTTCTAACCTTTTTCTTTTTT--TTATTAATTGAATCG
Carya_laciniosa           TGTTTTTTCAAGTTTCTAACCTTTTTCTTTTTT--TTATTAATTGAATCG
Carya_myristiciformis     TGTTTTTTCAAGTTTCTAACCTTTTTCTTTTTT--TTATTAATTGAATCG
Carya_ovalis              TGTTTTTTCAAGTTTCTAACCTTTTTCTTTTTT--TTATTAATTGAATCG
Carya_ovata               TGTTTTTTCAAGTTTCTAACCTTTTTCTTTTTT--TTATTAATTGAATCG
Carya_pallida             TGTTTTTTCAAGTTTCTAACCTTTTTCTTTTTT--TTATTAATTGAATCG
Carya_texana              TGTTTTTTCAAGTTTCTAACCTTTTTCTTTTTT--TTATTAATTGAATCG
Carya_tomentosa           TGTTTTTTCAAGTTTCTAACCTTTTTCTTTTTT--TTATTAATTGAATCG
Carya_tonkinensis         TGTTTTTTCAAGTTTCTAACCTTTTTCTTTTTT--TTATTAATTGAATCG
Cyclocarya_paliurus       TGTTTTTTCAAGTTTCTAACCTTTTTCTTTTTT--TTATTAATTGAATCG
Engelhardia_fenzelii      TGTTTTTTCAAGTTTCTAACCCTTTTCTTTTGT--TTATTAATTGAATCA
Engelhardia_roxburghiana  TGTTTTTTCAAGTTTCTAACCCTTTTCTTTTGT--TTATTAATTGAATCA
Engelhardia_serrata       TGTTTTTTCAAGTTTCTAACCTTTTTCTTTTGT--TTATTAATTGAATCA
Engelhardia_spicata       TGTTTTTTCAAGTTTCTAACCTTTTTCTTTTGT--TTATTAATTGAATCA
Juglans_cathayensis       TGTTTTTTCAAGTTTCTAACCTTTTTATTTTTT--TTATTAATTGAATCG
Juglans_cinerea           TGTTTTTTCAAGTTTCTAACCTTTTTATTTTTT--TTATTAATTGAATCG
Juglans_manshurica        TGTTTTTTCAAGTTTCTAACCTTTTTATTTTTT--TTATTAATTGAATCG
Oreomunnea_mexicana       TGTTTTTTCAAGTTTCTAACC-------TTTGT--TTAGTAATTGAATCA
Platycarya_strobilacea    TGTTTTTTCAAGTTTCTAACCTTTTTCTTTTTT--TTATTAATTGAATCG
Pterocarya_delavayi       TGTTTTTTCAAGTTTCTAACCTTTTTCTTTTTT--TTATTAATTGAATCG
Pterocarya_hupehensis     TGTTTTTTCAAGTTTCTAACCTTTTTCTTTTTT--TTATTAATTGAATCG
Pterocarya_stenoptera     TGTTTTTTCAAGTTTCTAACCTTTTTCTTTTTT--TTATTAATTGAATCG
Pterocarya_tonkinensis    TGTTTTTTCAAGTTTCTAACCTTTTTCTTTTTT--TTATTAATTGAATCG
Rhoiptelea_chiliantha     TGTTTTTTCAAGTTTCTAACCTTTTTATTTTTTTTTTATTAATTGAATCG

Alfaroa_guanacastensis    GAATATCTAAAGAATAAGAAATTAA-CTCTTGACAGTGATATA-TGTTGT
Carya_sinensis      GAATATCTAAAGAATAAGAAATTCA-CTCTTGACAGTGATATA-TGTTGT
Carya_aquatica            GAATATCTAAAGAATAAGAAATTCA-CTCTTGACAGTGATATA-TGTTGT
Carya_cathayensis         GAATATCTAAAGAATAAGAAATTCA-CTCTTGACAGTGATATA-TGTTGT
Carya_cordiformis         GAATATCTAAAGAATAAGAAATTCA-CTCTTGACAGTGATATA-TGTTGT
Carya_floridana           GAATATCTAAAGAATAAGAAATTCA-CTCTTGACAGTGATATA-TGTTGT
Carya_glabra              GAATATCTAAAGAATAAGAAATTCA-CTCTTGACAGTGATATA-TGTTGT
Carya_hunanensis          GAATATCTAAAGAATAAGAAATTCA-CTCTTGACAGTGATATA-TGTTGT
Carya_illinoiensis        GAATATCTAAAGAATAAGAAATTCA-CTCTTGACAGTGATATA-TGTTGT
Carya_kweichowensis       GAATATCTAAAGAATAAGAAATTCA-CTCTTGACAGTGATATA-TGTTGT
Carya_laciniosa           GAATATCTAAAGAATAAGAAATTCA-CTCTTGACAGTGATATA-TGTTGT
Carya_myristiciformis     GAATATCTAAAGAATAAGAAATTCA-CTCTTGACAGTGATATA-TGTTGT
Carya_ovalis              GAATATCTAAAGAATAAGAAATTCA-CTCTTGACAGTGATATA-TGTTGT
Carya_ovata               GAATATCTAAAGAATAAGAAATTCA-CTCTTGACAGTGATATA-TGTTGT
Carya_pallida             GAATATCTAAAGAATAAGAAATTCA-CTCTTGACAGTGATATA-TGTTGT
Carya_texana              GAATATCTAAAGAATAAGAAATTCA-CTCTTGACAGTGATATA-TGTTGT
Carya_tomentosa           GAATATCTAAAGAATAAGAAATTCA-CTCTTGACAGTGATATA-TGTTGT
Carya_tonkinensis         GAATATCTAAAGAATAAGAAATTCA-CTCTTGACAGTGATATA-TGTTGT
Cyclocarya_paliurus       GAATATCTAAAGAATAAGAAATTCA-CTCTTGACAGTGATATA-TGTTGT
Engelhardia_fenzelii      GAATATCTAAAGAATAAGAAATTCA-CTCTTGACAGTGATATA-TGTTGT
Engelhardia_roxburghiana  GAATATCTAAAGAATAAGAAATTCA-CTCTTGACAGTGATATA-TGTTGT
Engelhardia_serrata       GAATATCTAAAGAATAACAAATTCA-CTCTTGACAGTGATATA-TGTTGT
Engelhardia_spicata       GAATATCTAAAGAATAACAAATTCA-CTCTTGACAGTGATATA-TGTTGT
Juglans_cathayensis       GAATATCTAAAGAATAAGAAATTCA-CTCTTGACAGTGATATA-TGTTGT
Juglans_cinerea           GAATATCTAAAGAATAAGAAATTCA-CTCTTGACAGTGATATA-TGTTGT
Juglans_manshurica        GAATATCTAAAGAATAAGAAATTCA-CTCTTGACAGTGATATA-TGTTGT
Oreomunnea_mexicana       GAATATCTAAAGAATAAGAAATTCA-CTCTTGACAGTGATATA-TGTTGT
Platycarya_strobilacea    GAATATCTAAAGAATAAGAAATTCA-CTCTTGACAGTGATATA-TGTTGT
Pterocarya_delavayi       GAATATCTAAAGAATAAGAAATTCA-CTCTTGACAGTGATATA-TGTTGT
Pterocarya_hupehensis     GAATATCTAAAGAATAAGAAATTCA-CTCTTGACAGTGATATAATGTTGT
Pterocarya_stenoptera     GAATATCTAAAGAATAAGAAATTCA-CTCTTGACAGTGATATA-TGTTGT
Pterocarya_tonkinensis    GAATATCTAAAGAATAAGAAATTCA-CTCTTGACAGTGATATA-TGTTGT
Rhoiptelea_chiliantha     GAATATCTAAAGAATAAGAAATTCCCCTCTTGACAGTGATATA-TGTTGT

Alfaroa_guanacastensis    ATATGTAAATCCTAGATGTGAAAATATGCAGCGTTCTTCCATGAAAAGC-
Carya_sinensis      ATATGTAAATCCTAGATGTGAAAATATGCAGCCTTCGTCCATGAAAAGC-
Carya_aquatica            ATATGTAAATCCTAGATGTGAAAATATGCAGCCTTCGTCCATGAAAAGC-
Carya_cathayensis         ATATGTAAATCCTAGATGTGAAAATATGCAGCCTTCGTCCATGAAAAGC-
Carya_cordiformis         ATATGTAAATCCTAGATGTGAAAATATGCAGCCTTCGTCCATGAAAAGC-
Carya_floridana           ATATGTAAATCCTAGATGTGAAAATATGCAGCCTTCGTCCATGAAAAGC-
Carya_glabra              ATATGTAAATCCTAGATGTGAAAATATGCAGCCTTCGTCCATGAAAAGC-
Carya_hunanensis          ATATGTAAATCCTAGATGTGAAAATATGCAGCCTTCGTCCATGAAAAGC-
Carya_illinoiensis        ATATGTAAATCCTAGATGTGAAAATATGCAGCCTTCGTCCATGAAAAGC-
Carya_kweichowensis       ATATGTAAATCCTAGATGTGAAAATATGCAGCCTTCGTCCATGAAAAGC-
Carya_laciniosa           ATATGTAAATCCTAGATGTGAAAATATGCAGCCTTCGTCCATGAAAAGC-
Carya_myristiciformis     ATATGTAAATCCTAGATGTGAAAATATGCAGCCTTCGTCCATGAAAAGC-
Carya_ovalis              ATATGTAAATCCTAGATGTGAAAATATGCAGCCTTCGTCCATGAAAAGC-
Carya_ovata               ATATGTAAATCCTAGATGTGAAAATATGCAGCCTTCGTCCATGAAAAGC-
Carya_pallida             ATATGTAAATCCTAGATGTGAAAATATGCAGCCTTCGTCCATGAAAAGC-
Carya_texana              ATATGTAAATCCTAGATGTGAAAATATGCAGCCTTCGTCCATGAAAAGC-
Carya_tomentosa           ATATGTAAATCCTAGATGTGAAAATATGCAGCCTTCGTCCATGAAAAGC-
Carya_tonkinensis         ATATGTAAATCCTAGATGTGAAAATATGCAGCCTTCGTCCATGAAAAGC-
Cyclocarya_paliurus       ATATGTAAATCCTAGATGTGAAAATATGCAGCCTTCGTCCATGAAAAGC-
Engelhardia_fenzelii      ATATGTAAATCCTAGATGTGAAAATATGCAGCGTTCGTCCATGAAAAGC-
Engelhardia_roxburghiana  ATATGTAAATCCTAGATGTGAAAATATGCAGCGTTCGTCCATGAAAAGC-
Engelhardia_serrata       ATATGTAAATCCTAGATGTGAAAATATGCAGCGTTCGTCCATCAAAAGC-
Engelhardia_spicata       ATATGTAAATCCTAGATGTGAAAATATGCAGCGTTCGTCCATGAAAAGC-
Juglans_cathayensis       ATATGTAAATCCTAGATGTGAAAATATGCAGCCTTCGTCCATGAAAAGC-
Juglans_cinerea           ATATGTAAATCCTAGATGTGAAAATATGCAGCCTTCGTCCATGAAAAGC-
Juglans_manshurica        ATATGTAAATCCTAGATGTGAAAATATGCAGCCTTCGTCCATGAAAAGC-
Oreomunnea_mexicana       ATATGTAAATCCTAGATGTGAAAATATGCAGCGTTCTTCCATGAAAAGC-
Platycarya_strobilacea    ATATGTAAATCCTAGATGTGAAAATATCCAGCCTTCGTCCATGAAAA---
Pterocarya_delavayi       ATATGTAAATCCTAGATGTGAAAATATGCAGCCTTCGTCCATGAAAAGC-
Pterocarya_hupehensis     ATATGTAAATCCTAGATGTGAAAATATGCAGCCTTCGTCCATGAAAAGC-
Pterocarya_stenoptera     ATATGTAAATCCTAGATGTGAAAATATGCAGCCTTCGTCCATGAAAAGC-
Pterocarya_tonkinensis    ATATGTAAATCCTAGATGTGAAAATATGCAGCCTTCGTCCATGAAAAGC-
Rhoiptelea_chiliantha     ATATGTAAATCCTAAATGTGAAAATATGCAGCGTTTGTCCATGAAAAGCC

Alfaroa_guanacastensis    ATGAAAATGCAGGCTATAGGTATAAAAAAAA---TAGACTAGGCATGACT
Carya_sinensis      ATGAAAATAAAGGCTATAGGTATAAAAAAAA---TAGGCTAGGCATAAAT
Carya_aquatica            ATGAAAATAAAGGCTATAGGTATAAAAAAAA---TAGGCTAGGCATAAAT
Carya_cathayensis         ATGAAAATAAAGGCTATAGGTATAAAAAAAAA--TAGGCTAGGCATAAAT
Carya_cordiformis         ATGAAAATAAAGGCTATAGGTATAAAAAAAA---TAGGCTAGGCATAAAT
Carya_floridana           ATGAAAATAAAGGCTATAGGTATAAAAAAAA---TAGGCTAGGCATAAAT
Carya_glabra              ATGAAAATAAAGGCTATAGGTATAAAAAAAA---TAGGCTAGGCATAAAT
Carya_hunanensis          ATGAAAATAAAGGCTATAGGTATAAAAAAAA---TAGGCTAGGCATAAAT
Carya_illinoiensis        ATGAAAATAAAGGCTATAGGTATAAAAAAAAA--TAGGCTAGGCATAAAT
Carya_kweichowensis       ATGAAAATAAAGGCTATAGGTATAAAAAAAAA--TAGGCTAGGCATAAAT
Carya_laciniosa           ATGAAAATAAAGGCTATAGGTATAAAAAAAA---TAGGCTAGGCATAAAT
Carya_myristiciformis     ATGAAAATAAAGGCTATAGGTATAAAAAAAA---TAGGCTAGGCATAAAT
Carya_ovalis              ATGAAAATAAAGGCTATAGGTATAAAAAAAA---TAGGCTAGGCATAAAT
Carya_ovata               ATGAAAATAAAGGCTATAGGTATAAAAAAAAA--TAGGCTAGGCATAAAT
Carya_pallida             ATGAAAATAAAGGCTATAGGTATAAAAAAAA---TAGGCTAGGCATAAAT
Carya_texana              ATGAAAATAAAGGCTATAGGTATAAAAAAAA---TAGGCTAGGCATAAAT
Carya_tomentosa           ATGAAAATAAAGGCTATAGGTATAAAAAAAA---TAGGCTAGGCATAAAT
Carya_tonkinensis         ATGAAAATAAAGGCTATAGGTATAAAAAAAA---TAGGCTAGGCATAAAT
Cyclocarya_paliurus       ATGAAAATAAAGGCTATAGGTATAAAAAAAA---TAGGCTAGGCATAAAT
Engelhardia_fenzelii      ATGAAAATAAAGGCTATAGGTATAAAAAAAA---TAGACTAGGCATAAAT
Engelhardia_roxburghiana  ATGAAAATAAAGGCTATAGGTATAAAAAAAA---TAGACTAGGCATAAAT
Engelhardia_serrata       ATGAAAATAAAGGCTATAGGTATAAAAAAAA---TAGACTAGGCATAAAT
Engelhardia_spicata       ATGAAAATAAAGGCTATAGGTATAAAAAAAA---TAGACTAGGCATAAAT
Juglans_cathayensis       ATGAAAATAAAGGCTATAGGTATAAAAAAAA---TAGGCTAGGCATAAAT
Juglans_cinerea           ATGAAAATAAAGGCTATAGGTATAAAAAAAA---TAGGCTAGGCATAAAT
Juglans_manshurica        ATGAAAATAAAGGCTATAGGTATAAAAAAAA---TAGGCTAGGCATAAAT
Oreomunnea_mexicana       ATGAAAATAAAGGCTATAGGTATAAAAAAAA---TAGACTAGGCATAAAT
Platycarya_strobilacea    -------TAAAGGCTATAGGTATAAAAAAAA---TAGGCTAGGCAAAAAT
Pterocarya_delavayi       ATGAAAATAAAGGCTATAGGTATAAAAAAAA---TAGGCTAGGCATAAAT
Pterocarya_hupehensis     ATGAAAATAAAGGCTATAGGTATAAAAAAAA---TAGGCTAGGCATAAAT
Pterocarya_stenoptera     ATGAAAATAAAGGCTATAGGTATAAAAAAAA---TAGGCTAGGCATAAAT
Pterocarya_tonkinensis    ATGAAAATAAAGGCTATAGGTATAAAAAAAA---TAGGCTAGGCATAAAT
Rhoiptelea_chiliantha     AGGAAAATAAAGGCTATAGGTATAAAAAAAAAAATAGGCTAGGCATAAAT

Alfaroa_guanacastensis    CGCTCGATAGGCTGAAATATGAAA-----------TAAGAAATAATGGTT
Carya_sinensis      CGCTCGATAGGCTGAAATATGAAA-----------TAAGAAATAAAGGCT
Carya_aquatica            CGCTCGATAGGCTGAAA------------------TAAGAAATAAAGGCT
Carya_cathayensis         CGCTCGATAGGCTGAAATATGAAA-----------TAAGAAATAAAGGAT
Carya_cordiformis         CGCTCGATAGTCTGAAATATGAAA-----------TAAGAAATAAAGGCT
Carya_floridana           CGCTCGATAGGCTGAAATATGAAA-----------TAAGAAATAAAGGCT
Carya_glabra              CGCTCGATAGGCTGAAATATGAAA-----------TAAGAAATAAAGGCT
Carya_hunanensis          CGCTCGATAGGCTGAAATATGAAATAAGAAATAAATAAGAAATAAAGGCT
Carya_illinoiensis        CGCTCGATAGGCTGAAATATGAAA-----------TAAGAAATAAAGGCT
Carya_kweichowensis       CGCTCGATAGGCTGAAATATGAAA-----------TAAGAAATAAAGGAT
Carya_laciniosa           CGCTCGATAGGCTGAAATATGAAA-----------TAAGAAATAAAGGCT
Carya_myristiciformis     CGCTCGATAGTCTGAAATATGAAA-----------TAAGAAATAAAGGCT
Carya_ovalis              CGCTCGATAGGCTGAAA------------------TAAGAAATAAAGGCT
Carya_ovata               CGCTCGATAGGCTGAAATATGAAA-----------TAAGAAATAAAGGCT
Carya_pallida             CGCTCGATAGGCTGAAATATGAAA-----------TAAGAAATAAAGGCT
Carya_texana              CGCTCGATAGGCTGAAATATGAAA-----------TAAGAAATAAAGGCT
Carya_tomentosa           CGCTCGATAGGCTGAAA------------------TAAGAAATAAAGGCT
Carya_tonkinensis         CGCTCGATAGGCTGAAATATGAAA-----------TAAGAAATAAAGGCT
Cyclocarya_paliurus       CGCTCGATAGGCTGAAATATGAAA------------------TAAAGGCT
Engelhardia_fenzelii      CGCTCGATAGGCTGAAATATGAAA-----------TAAGAAATAAAGGTT
Engelhardia_roxburghiana  CGCTCGATAGGCTGAAATATGAAA-----------TAAGAAATAAAGGTT
Engelhardia_serrata       CGCTCGATAGGCTGAAATATGAAA-----------TAAGAAATAAAGGTT
Engelhardia_spicata       CGCTCGATAGGCTGAAATATGAAA-----------TAAGAAATAAAGGTT
Juglans_cathayensis       CGCTCGATAGGCTGAAATATGAAA-----------TAAGAAATAAAGGCT
Juglans_cinerea           CGCTCGATAGGCTGAAATATGAAA-----------TAAGAAATAAAGGCT
Juglans_manshurica        CGCTCGATAGGCTGAAATATGAAA-----------TAAGAAATAAAGGCT
Oreomunnea_mexicana       CGCTCGATAGGCTGAAATATGAAA-----------TAAGAAATAAAGGTT
Platycarya_strobilacea    CGCTCGATAGGCTGAAATATAAAA-----------TAAGAAATAAAGGCT
Pterocarya_delavayi       CGCTCGATAGGCTGAAAT------------------AAGAAATAAAGGCT
Pterocarya_hupehensis     CGCTCGATAGGCTGAAAT------------------AAGAAATAAAGGCT
Pterocarya_stenoptera     CGCTCGATAGGCTGAAAT------------------AAGAAATAAAGGCT
Pterocarya_tonkinensis    CGCTCGATAGGCTGAAAT------------------AAGAAATAAAGGCT
Rhoiptelea_chiliantha     CGCTAGATAGGCTGAAAT------------------AAGAAATAAAGGCT

Alfaroa_guanacastensis    AATAAGATAGAAAAAAGAAATCGTAAATAGAGTTCCGGTTCAAATTCAAT
Carya_sinensis      AATAAGATAGAAAAAATAAATCGTAAATAGAGTTCCGGTTCAAATTCAAT
Carya_aquatica            AATAAGATAGAAAAAATAAATCGTAAATAGAGTTCCGGTTCAAATTCAAT
Carya_cathayensis         AATAAGATAGAAAAAATAAATCGTAAATAGAGTTCCGGTTCAAATTCAAT
Carya_cordiformis         AATAAGATAGAAAAAATAAATCGTAAATAGAGTTCCGGTTCAAATTCAAT
Carya_floridana           AATAAGATAGAAAAAATAAATCGTAAATAGAGTTCCGGTTCAAATTCAAT
Carya_glabra              AATAAGATAGAAAAAATAAATCGTAAATAGAGTTCCGGTTCAAATTCAAT
Carya_hunanensis          AATAAGATAGAAAAAATAAATCGTAAATAGAGTTCCGGTTCAAATTCAAT
Carya_illinoiensis        AATAAGATAGAAAAAATAAATCGTAAATAGAGTTCCGGTTCAAATTCAAT
Carya_kweichowensis       AATAAGATAGAAAAAATAAATCGTAAATAGAGTTCCGGTTCAAATTCAAT
Carya_laciniosa           AATAAGATAGAAAAAATAAATCGTAAATAGAGTTCCGGTTCAAATTCAAT
Carya_myristiciformis     AATAAGATAGAAAAAATAAATCGTAAATAGAGTTCCGGTTCAAATTCAAT
Carya_ovalis              AATAAGATAGAAAAAATAAATCGTAAATAGAGTTCCGGTTCAAATTCAAT
Carya_ovata               AATAAGATAGAAAAAATAAATCGTAAATAGAGTTCCGGTTCAAATTCAAT
Carya_pallida             AATAAGATAGAAAAAATAAATCGTAAATAGAGTTCCGGTTCAAATTCAAT
Carya_texana              AATAAGATAGAAAAAATAAATCGTAAATAGAGTTCCGGTTCAAATTCAAT
Carya_tomentosa           AATAAGATAGAAAAAATAAATCGTAAATAGAGTTCCGGTTCAAATTCAAT
Carya_tonkinensis         AATAAGATAGAAAAAAGAAATCGTAAATAGAGTTCCGGTTCAAATTCAAT
Cyclocarya_paliurus       AATAAGATAGAAAAAATAAATCGTAAATAGAGTTCCGGTTCAAATTCAAT
Engelhardia_fenzelii      AATAAGATAGAAAAAATAAATCGTAAATAGAGTTCCGGTTCAAATTCAAT
Engelhardia_roxburghiana  AATAAGATAGAAAAAATAAATCGTAAATAGAGTTCCGGTTCAAATTCAAT
Engelhardia_serrata       AATAAGATAGAAAAAAGAAATCGTAGATAGAGTTCCGGTTCAAATTCAAT
Engelhardia_spicata       AATAAGATAGAAAAAATAAATCGTAAATAGAGTTCCGGTTCAAATTCAAT
Juglans_cathayensis       AATAAGATAGAAAAAATAAATCGTAAATAGAGTTCCGGTTCAAATTCAAT
Juglans_cinerea           AATAAGATAGAAAAAATAAATCGTAAATAGAGTTCCGGTTCAAATTCAAT
Juglans_manshurica        AATAAGATAGAAAAAATAAATCGTAAATAGAGTTCCGGT-CAAATTCAAT
Oreomunnea_mexicana       AATAAGATAGAAAAAATAAATCGTAAATAGAGTTCCGGTTCAAATTCAAT
Platycarya_strobilacea    AATAAGATAGAAAAAATAAATCGTAAATAGAGTTCCGGTTCAAATTCAAT
Pterocarya_delavayi       AATAAGATAGAAAAAATAAATCGTAAATAGAGTTCCGGTTCAAATTCAAT
Pterocarya_hupehensis     AATAAGATAGAAAAAATAAATCGTAAATAGAGTTCCGGTTCAAATTCAAT
Pterocarya_stenoptera     AATAAGATAGAAAAAATAAATCGTAAATAGAGTTCCGGTTCAAATTCAAT
Pterocarya_tonkinensis    AATAAGATAGAAAAAATAAATCGTAAATAGAGTTCCGGTTCAAATTCAAT
Rhoiptelea_chiliantha     AATAAGATAGAAAAAATAAATCGTAAATAGAGTTCCGGTTAGAATTCAAC

Alfaroa_guanacastensis    -------AGATAATATGGATGATATTTGTCTATAATGAGAGTCAAATGAA
Carya_sinensis      -------AGATAATATGGATGGTATTTGTCTATAATGATAGTCAAATGAA
Carya_aquatica            -------AGATAATATGGATGGTATTTGTCTATAATGATAGTCAAATGAA
Carya_cathayensis         -------AGATAATATGGATGGTATTTGTCTATAATGATAGTCAAATGAA
Carya_cordiformis         -------AGATAATATGGATGGTATTTGTCTATAATGATAGTCAAATGAA
Carya_floridana           -------AGATAATATGGATGGTATTTGTCTATAATGATAGTCAAATGAA
Carya_glabra              -------AGATAATATGGATGGTATTTGTCTATAATGATAGTCAAATGAA
Carya_hunanensis          -------AGATAATATGGATGATATTTGTCTATAATGATAGTCAAATGAA
Carya_illinoiensis        -------AGATAATATGGATGGTATTTGTCTATAATGATAGTCAAATGAA
Carya_kweichowensis       -------AGATAATATGGATGGTATTTGTCTATAATGATAGTCAAATGAA
Carya_laciniosa           -------AGATAATATGGATGGTATTTGTCTATAATGATAGTCAAATGAA
Carya_myristiciformis     -------AGATAATATGGATGGTATTTGTCTATAATGATAGTCAAATGAA
Carya_ovalis              -------AGATAATATGGATAGTATTTGTCTATAATGATAGTCAAATGAA
Carya_ovata               -------AGATAATATGGATGGTATTTGTCTATAATGATAGTCAAATGAA
Carya_pallida             -------AGATAATATGGATGGTATTTGTCTATAATGATAGTCAAATGAA
Carya_texana              -------AGATAATATGGATGGTATTTGTCTATAATGATAGTCAAATGAA
Carya_tomentosa           -------AGATAATATGGATGGTATTTGTCTATAATGATAGTCAAATGAA
Carya_tonkinensis         -------AGATAATATGGATGGTATTTGTCTATAATGATAGTCAAATGAA
Cyclocarya_paliurus       -------AGATAATATGGATGGTATTTGTCTATAATGATAGTCAAATGAA
Engelhardia_fenzelii      -------AGATAATATGGATGGTATTTGTCTATAATGAGAGTCAAATGAA
Engelhardia_roxburghiana  -------AGATAATATGGATGGTATTTGTCTATAATGAGAGTCAAATGAA
Engelhardia_serrata       -------AGATAATATGGATGGTATTTGTCTATAATGAGAGTCAAATGAA
Engelhardia_spicata       -------AGATAATATGGATG-----TGTCTATAATGAGAGTCAAATGAA
Juglans_cathayensis       -------AGATAATATGGATGGTATTTGTCTATAATGATAGTCAAATGAA
Juglans_cinerea           -------AGATAATATGGATGGTATTTGTCTATAATGATAGTCAAATGAA
Juglans_manshurica        -------AGATAATATGGATGGTATTTGTCTATAATGATAGTCAAATGAA
Oreomunnea_mexicana       -------AGATAATATGGATGATATTTGTCTATAATGAGAGTCAAATGAA
Platycarya_strobilacea    -------TG--AAT-----TGGTATTTGTCTATAATGATAGTCAAATGAA
Pterocarya_delavayi       -------AGATAATATGGATGGTATTTGTCTATAATGATAGTCAAATGAA
Pterocarya_hupehensis     -------AGATAATATGGATGGTATTTGTCTATAATGATAGTCAAACGAA
Pterocarya_stenoptera     -------AGATAATATGGATGGTATTTGTCTATAATGATAGTCAAACGAA
Pterocarya_tonkinensis    -------AGATAATATGGATGGTATTTGTCTATAATGATAGTCAAACGAA
Rhoiptelea_chiliantha     AGTCAATAGATAATATGGATGGTATTTGTCTATAATGATAGTCAAATGAA

Alfaroa_guanacastensis    AGACTTTCTTAAGACGTTTATTCATCCGCTTGATATTTTGAAAATGGGTT
Carya_sinensis      AAACTTTCTCAAGACGTTTATTCATCCGCTTGAGATTTTGAAAATGGGTT
Carya_aquatica            AAACTTTCTCAAGACGTTTATTCATCCGCTTGAGATTTTGAAAATGGGTT
Carya_cathayensis         AAACTTTCTCAAGACGTTTATTCATCCGCTTGAGATTTTGAAAATGGGTT
Carya_cordiformis         AAACTTTCTCAAGACGTTTATTCATCCGCTTGAGATTTTGAAAATGGGTT
Carya_floridana           AAACTTTCTCAAGACGTTTATTCATCCGCTTGAGATTTTGAAAATGGGTT
Carya_glabra              AAACTTTCTCAAGACGTTTATTCATCCGCTTGAGATTTTGAAAATGGGTT
Carya_hunanensis          AAACTTTCTCAAGACGTTTATTCATCCGCTTGAGATTTTGAAAATGGGTT
Carya_illinoiensis        AAACTTTCTCAAGACGTTTATTCATCCGCTTGAGATTTTGAAAATGGGTT
Carya_kweichowensis       AAACTTTCTCAAGACGTTTATTCATCCGCTTGAGATTTTGAAAATGGGTT
Carya_laciniosa           AAACTTTCTCAAGACGTTTATTCATCCGCTTGAGATTTTGAAAATGGGTT
Carya_myristiciformis     AAACTTTCTCAAGACGTTTATTCATCCGCTTGAGATTTTGAAAATGGGTT
Carya_ovalis              AAACTTTCTCAAGACGTTTATTCATCCGCTTGAGATTTTGAAAATGGGTT
Carya_ovata               AAACTTTCTCAAGACGTTTATTCATCCGCTTGAGATTTTGAAAATGGGTT
Carya_pallida             AAACTTTCTCAAGACGTTTATTCATCCGCTTGAGATTTTGAAAATGGGTT
Carya_texana              AAACTTTCTCAAGACGTTTATTCATCCGCTTGAGATTTTGAAAATGGGTT
Carya_tomentosa           AAACTTTCTCAAGACGTTTATTCATCCGCTTGAGATTTTGAAAATGGGTT
Carya_tonkinensis         AAACTTTCTCAAGACGTTTATTCATCCGCTTGAGATTTTGAAAATGGGTT
Cyclocarya_paliurus       AGACTTTCTCAAGACGTTTATTCATCCGTTTGAGATTTTGAAAATGGGTT
Engelhardia_fenzelii      AGACTTTTTTAAGACGTTTATTCATCCGCTTGATATTTTGAAAATGGGTT
Engelhardia_roxburghiana  AGACTTTTTTAAGACGTTTATTCATCCGCTTGATATTTTGAAAATGGGTT
Engelhardia_serrata       AGACTTTCTTAAGACGTTTATTCATCCGCTTGATATTTTGAAAATGGGTT
Engelhardia_spicata       AGACTTTCGTAAGACGTTTATTCATCCGCTTGATATTTTGAAAATGGGTT
Juglans_cathayensis       AGACTTTCTCAAGACGTTTATTCATCCGTTTGAGATTTTGAAAATGGGTT
Juglans_cinerea           AGACTTTCTCAAGACGTTTATTCATCCGTTTGAGATTTTGAAAATGGGTT
Juglans_manshurica        AGACTTTCTCAAGACGTTTATTCATCCGTTTGAGATTTTGAAAATGGGTT
Oreomunnea_mexicana       AGACTTTCTTAAGACGTTTATTCATCCGCTTGATATTTTGAAAATGGGTT
Platycarya_strobilacea    AAACTTTCTCAAGACGTTTATTCATCCGCTTGAGATTTTGAAAATGGGTT
Pterocarya_delavayi       AGACTTTCTCAAGACGTTTATTCATCCGTTTGAGATTTTGAAAATGGGTT
Pterocarya_hupehensis     AGACTTTCTCAAGACGTTTATTCATCCGTTTGAGATTTTGAAAATGGGTT
Pterocarya_stenoptera     AGACTTTCTCAAGACGTTTATTCATCCGTTTGAGATTTTGAAAATGGGTT
Pterocarya_tonkinensis    AGACTTTCTCAAGACGTTTCTTCATCCGTTTGAGATTTTGAAAATGGGTT
Rhoiptelea_chiliantha     AGACTTTCTCAAGACGTTTATTCATCCGCTTGAGATTTTGAAAATGGGTT

Alfaroa_guanacastensis    GGTTAAACTTGAAAAT---TCACTCATTAAAATAAAATGGAATAAAATGG
Carya_sinensis      GGTTGAGCTTGAAAAT---TCACTCATTCAAATTGAATAAAATTGAAT--
Carya_aquatica            GGTTGAGCTTGAAAAT---TCACTCATTCAAATTGAATAAGATTGAAT--
Carya_cathayensis         GGTTGAGCTTGAAAAT---TCACTCATTCAAATTGAATAAAATTGAAT--
Carya_cordiformis         GGTTGAGCTTGAAAAT---TCACTCATTCAAATTGAATAAGATTGAAT--
Carya_floridana           GGTTGAGCTTGAAAAT---TCACTCATTCAAATTGAATAAGATTGAAT--
Carya_glabra              GGTTGAGCTTGAAAAT---TCACTCATTCAAATTGAATAAGATTGAAT--
Carya_hunanensis          GGTTGAGCTTGAAAAT---TCACTCATTCAAATTGAATAAAATTGAAT--
Carya_illinoiensis        GGTTGAGCTTGAAAAT---TCACTCATTCAAATTGAATAAGATTGAAT--
Carya_kweichowensis       GGTTGAGCTTGAAAAT---TCACTCATTCAAATTGAATAAAATTGAAT--
Carya_laciniosa           GGTTGAGCTTGAAAAT---TCACTCATTCAAATTGAATAAGATTGAAT--
Carya_myristiciformis     GGTTGAGCTTGAAAAT---TCACTCATTCAAATTGAATAAGATTGAAT--
Carya_ovalis              GGTTGAGCTTGAAAAT---TCCCTCATTCAAATTGAATAAGATTGAAT--
Carya_ovata               GGTTGAGCTTGAAAAT---TCACTCATTCAAATTGAATAAGATTGAAT--
Carya_pallida             GGTTGAGCTTGAAAAT---TCACTCATTCAAATTGAATAAGATTGAAT--
Carya_texana              GGTTGAGCTTGAAAAT---TCACTCATTCAAATTGAATAAGATTGAAT--
Carya_tomentosa           GGTTGAGCTTGAAAAT---TCACTCATTCAAATTGAATAAGATTGAAT--
Carya_tonkinensis         GGTTGAGCTTGAAAAT---TCACTCATTCAAATTGAATAAAATTGAAT--
Cyclocarya_paliurus       GGTTGAACTTGAAAAT---TCACTCATTCAAATTGAATAAAATTGAAT--
Engelhardia_fenzelii      GGTTAAACTTGAAAAT---TCACTCATTAAAATGGAATAAAATGGAAT--
Engelhardia_roxburghiana  GGTTAAACTTGAAAAT---TCACTCATTAAAATGGAATAAAATGGAAT--
Engelhardia_serrata       GGTTAAACTTGAAAAT---TCACTCATTAAAATGGAATAAAAT-------
Engelhardia_spicata       GGTTAAACTTGAAAAT---TCACTCATTAAAATGGAATAAAATGGAAT--
Juglans_cathayensis       GGTTGAACTTGAAAATGCTCCACTCATTCAAATTGAATAAAATTGAAT--
Juglans_cinerea           GGTTGAACTTGAAAAT---TCACTCATTCAAATTGAATAAAATTGAAT--
Juglans_manshurica        GGTTGAACTTGAAAAT---TCACTCATTCAAATTGAATAAAATTGAAT--
Oreomunnea_mexicana       GGTTAAACTTGAAAAT---TCACTCATTAAAATAAAATGGAATAAAATGG
Platycarya_strobilacea    GGTTGAACTTGAAAAT---TCACTCATTCAAATTGAATAAAATTGAAT--
Pterocarya_delavayi       GGTTGAACTTGAAAAT---TCACTCATTCAAATTGAATAAAATTGAAT--
Pterocarya_hupehensis     GGTTGAACTTGAAAAT---TCACTCATTCAAATTGAATAAAATTGAAT--
Pterocarya_stenoptera     GGTTGAACTTGAAAAT---TCACTCATTCAAATTGAATAAAATTGAAT--
Pterocarya_tonkinensis    GGTTGAACTTGAAAAT---TCACTCATTCAAATTGAATAAAATTGAAT--
Rhoiptelea_chiliantha     GGTTGAACTTGAAAAT---TCACTCATTGAAATTTAAT---ATT-AAT--

Alfaroa_guanacastensis    AATAAGTAAACTATTGAATTGGATTCGATTGGACGGTACTAACGAAATCG
Carya_sinensis      ---AAGTAAACAATTGAATTGGATTCGATTGGACGGTACTAACGAAATCG
Carya_aquatica            --TAAGTAAACAATTGAATTGGATTCGATTGGACGGTACTAACGAAATCG
Carya_cathayensis         ---AAGTAAACAATTGAATTGGATTCGATTGGACGGTACTAACGAAATCG
Carya_cordiformis         --TAAGTAAACAATTGAATTGGATTCGATTGGACGGTACTAACGAAATCG
Carya_floridana           --TAAGTAAACAATTGAATTGGATTCGATTGGACGGTACTAACGAAATCG
Carya_glabra              --TAAGTAAACAATTGAATTGGATTCGATTGGACGGTACTAACGAAATCG
Carya_hunanensis          ---AAGTAAACAATTGAATTGGATTCGATTGGACGGTACTAACGAAATCG
Carya_illinoiensis        --TAAGTAAACAATTGAATTGGATTCGATTGGACGGTACTAACGAAATCG
Carya_kweichowensis       ---AAGTAAACAATTGAATTGGATTCGATTGGACGGTACTAACGAAATCG
Carya_laciniosa           --TAAGTAAACAATTGAATTGGATTCGATTGGACGGTACTAACGAAATCG
Carya_myristiciformis     --TAAGTAAACAATTGAATTGGATTCGATTGGACGGTACTAACGAAATCG
Carya_ovalis              --TAAGTAAACAATTGAATTGGATTCGATTGGACGGTACTAACGAAATCG
Carya_ovata               --TAAGTAAACAATTGAATTGGATTCGATTGGACGGTACTAACGAAATCG
Carya_pallida             --TAAGTAAACAATTGAATTGGATTCGATTGGACGGTACTAACGAAATCG
Carya_texana              --TAAGTAAACCATTGAATTGGATTCGATTGGACGGTACTAACGAAATCG
Carya_tomentosa           --TAAGTAAACAATTGAATTGGATTCGATTGGACGGTACTAACGAAATCG
Carya_tonkinensis         ---AAGTAAACAATTGAATTGGATTCGATTGGACGGTACTAACGAAATCG
Cyclocarya_paliurus       ---AAGTAAACAATTGAATTGGATTCGATTGGACGGTACTAACGAAATCG
Engelhardia_fenzelii      ---AAGTAAACAATTGAATTGGATTCGATTGGACGGTACTAACGAAATCG
Engelhardia_roxburghiana  ---AAGTAAACAATTGAATTGGATTCGATTGGACGGTACTAACGAAATCG
Engelhardia_serrata       ---AAGTAAACAATTGAATTGGATTCGATTGGACGGTACTAACGAAATCG
Engelhardia_spicata       ---AAGTAAACAATTGAATTGGATTCGATTGGACGGTACTAACGAAATCG
Juglans_cathayensis       ---AAGTAAACAATTGAATTGGATTCGATTGGACGGTACTAACGAAATCG
Juglans_cinerea           ---AAGTAAACAATTGAATTGGATTCGATTGGACGGTACTAACGAAATCG
Juglans_manshurica        ---AAGTAAACAATTGAATTGGATTCGATTGGACGGTACTAACGAAATCG
Oreomunnea_mexicana       AATAAGTAAACAATTGAATTGGATTCGATTGGACGGTACTAACGAAATCG
Platycarya_strobilacea    ---AAGTAAACAATTGAATTGGATTCGATTGAACGGTACTAACGAAATCG
Pterocarya_delavayi       ---AAGTAAACAATTGAATTGGATTCGATTGGACGGTACTAACGAAAGCG
Pterocarya_hupehensis     ---AAGTAAACAATTGAATTGGATTCGATTGGACGGTACTAACGAAAGCG
Pterocarya_stenoptera     ---AAGTAAACAATTGAATTGGATTCGATTGGACGGTACTAACGAAAGCG
Pterocarya_tonkinensis    ---AAGTAAACAATTGAATTGGATTCGATTGGACGGTACTAACGAAAGCG
Rhoiptelea_chiliantha     ---AAGTAAACAATTGAATTGGATTCGATTGGACGGTACTAACTAAATCG

Alfaroa_guanacastensis    AGTGCAGTGCTAAACCCCATTTCATTT-CTTATTGAATTAACCGATCAAC
Carya_sinensis      AGTGCAGTGCTAAACCCCATTTCATTT-CTTATTGAATTAACCGATCAAC
Carya_aquatica            AGTGCAGTGCTAAACCCCATTTCATTT-CTTATTGAATTAACCGATCAAC
Carya_cathayensis         AGTGCAGTGCTAAACCCCATTTCATTT-CTTATTGAATTAACCGATCAAC
Carya_cordiformis         AGTGCAGTGCTAAACCCCATTTCATTT-CTTATTGAATTAACCGATCAAC
Carya_floridana           AGTGCAGTGCTAAACCCCATTTCATTT-CTTATTGAATTAACCGATCAAC
Carya_glabra              AGTGCAGTGCTAAACCCCATTTCATTT-CTTATTGAATTAACCGATCAAC
Carya_hunanensis          AGTGCAGTGCTAAACCCCATTTCATTT-CTTATTGAATTAACCGATCAAC
Carya_illinoiensis        AGTGCAGTGCTAAACCCCATTTCATTT-CTTATTGAATTAACCGATCAAC
Carya_kweichowensis       AGTGCAGTGCTAAACCCCATTTCATTT-CTTATTGAATTAACCGATCAAC
Carya_laciniosa           AGTGCAGTGCTAAACCCCATTTCATTT-CTTATTGAATTAACCGATCAAC
Carya_myristiciformis     AGTGCAGTGCTAAACCCCATTTCATTT-CTTATTGAATTAACCGATCAAC
Carya_ovalis              AGTGCAGTGCTAAACCCCATTTCATTT-CTTATTGAATTAACCGATCAAC
Carya_ovata               AGTGCAGTGCTAAACCCCATTTCATTT-CTTATTGAATTAACCGATCAAC
Carya_pallida             AGTGCAGTGCTAAACCCCATTTCATTT-----------------------
Carya_texana              AGTGCAGTGCTAAACCCCATTTCATTT-CTTATTGAAT------------
Carya_tomentosa           AGTGCAGTGCTAAACCCCATTTCATTT-CTTATTGAATTAACCGATCAAC
Carya_tonkinensis         AGTGCAGTGCTAAACCCCATTTCATTT-CTTATTGAATTAACCGATCAAC
Cyclocarya_paliurus       AGTGCAGTGCTAAACCCCATTTCATTT-CTTATTGAATTAACCGATCAAC
Engelhardia_fenzelii      AGTGCAGTGCTAAACCCCATTTCATTTTCTTATTGAATTAACCGATCAAC
Engelhardia_roxburghiana  AGTGCAGTGCTAAACCCCATTTCATTT-CTTATTGAATTAACCGATCAAC
Engelhardia_serrata       AGTGCAGTGCTAAACCCCATTTCATTT-CTTATTGAATTAACCGATCAAC
Engelhardia_spicata       AGTGCAGTGCTAAACCCCATTTCATTT-CTTATTGAATTAACCGATCAAC
Juglans_cathayensis       AGTGCAGTGCTAAACCCCATTTCATTT-CTTATTGAATTAACCGATCAAC
Juglans_cinerea           AGTGCAGTGCTAAACCCCATTTCATTT-CTTATTGAATTAACCGATCAAC
Juglans_manshurica        AGTGCAGTGCTAAACCCCATTTCATTT-CTTATTGAATTAACCGATCAAC
Oreomunnea_mexicana       AGTGCAGTGCTAAACCCCATTTCATTT-CTTATTGAATTAACCGATCAAC
Platycarya_strobilacea    AGTGCAGTGCTAAATCCCATTTTATTTCCTTATTGAATTAACCGATCAAC
Pterocarya_delavayi       AGTGCAGTGCTAAACCCCATTTCATTT-CTTATTGAATTAACCGATCAAC
Pterocarya_hupehensis     AGTGCAGTGCTAAACCCCATTTCATTT-CTTATTGAATTAACCGATCAAC
Pterocarya_stenoptera     AGTGCAGTGCTAAACCCCATTTCATTT-CTTATTGAATTAACCGATCAAC
Pterocarya_tonkinensis    AGTGCAGTGCTAAACCCCATTTCATTT-CTTATTGAATTAACCGATCAAC
Rhoiptelea_chiliantha     AGTGCAGTGCTAAACCCCATTTCATTT-CTTATTGAATTAACCGATCAAC

Alfaroa_guanacastensis    TTGCTTTGCTATCGAACTTTAT----------------------------
Carya_sinensis      TTGCTTTGCTATCGAACTTTACTTT-----GGATTTCAATAATTTTCGCA
Carya_aquatica            TTGCTTTGCTATCGAACTTTACTTT-----GGATTTCAAT----------
Carya_cathayensis         TTGCTTTGCTATCGAACTTTACTTT-----GGATTTCAATAATTTTCGCA
Carya_cordiformis         TTGCTTTGCTATCGAACTTTACTTT-----GGATTTCAATAATTTTCGCA
Carya_floridana           TTGCTTTGCTATCGAACTTTACTTT-----GGATTTCAATAATTTT----
Carya_glabra              TTGCTTTGCTATCGAACTTTACTTT-----GGATTTCAATAATTTTCGCA
Carya_hunanensis          TTGCTTTGCTATCGAACTTTACTTT-----GGATTTCAATAATTT-----
Carya_illinoiensis        TTGCTTTGCTATCGAACTTTACTTT-----GGATTTCAATAATTTTCGCA
Carya_kweichowensis       TTGCTTTGCTATCGAACTTTACTTT-----GGATTTCAAT----------
Carya_laciniosa           TTGCTTTGCTATCGAACTTTACTTT-----GGATTTCAATAATTTTCGCA
Carya_myristiciformis     TTGCTTTGCTATCGAACTTTACTTT-----GGATTTCAATAATTTTCGCA
Carya_ovalis              TTGCT---------------------------------------------
Carya_ovata               TTGCTTTGCTATCGAACTTTACTTT-----GGATTTCAATAATTTTCGCA
Carya_pallida             --------------------------------------------------
Carya_texana              --------------------------------------------------
Carya_tomentosa           TTGCTTTGCTATCGAACTTTACTTT-----GGATTTCAATAATTTTCGCA
Carya_tonkinensis         TTGCTTTGCTATCGAACTTTACTTT-----GGATTTCAATAATTTTCGCA
Cyclocarya_paliurus       TTGCTTTGCTATCGAACTTTATTTT-----TGATTTCAATAATTTTCGCA
Engelhardia_fenzelii      TTGCTTTGCTATCGAACTTTATTTC-----GGATTTCAATAATTTTCGCA
Engelhardia_roxburghiana  TTGCTTTGCTATCGAACTTTATTTT-----GGATTTCAATAATTTTCGCA
Engelhardia_serrata       TTGCTTTGCTATCGAACTTTATTTT-----GGATTTCAAAAATTTTCGCA
Engelhardia_spicata       TTGCTTTGCTATCGAACTTTATTTT-----GGATTTCAAAAATTTTCGCA
Juglans_cathayensis       TTGCTTTGCTATCGAACTTTATTTT-----TGATTTCAATAATTTTCGCA
Juglans_cinerea           TTGCTTTGCTATCGAACTTTATTTT-----TGATTTCAATAATTTTCGCA
Juglans_manshurica        TTGCTTTGCTATCGAACTTTATTTT-----TGATTTCAATAATTTTCGCA
Oreomunnea_mexicana       TTGCTTTGCTATCGAACTTTATTTT-----GGATTTCAATAATTTTCGCA
Platycarya_strobilacea    TTGCTTTGCTATCGAACTTTATTTT-----GGATTTCAATAATTTTCGCA
Pterocarya_delavayi       TTGCTTTGCTATCGAACTTTATTTT-----TGATTTCAATAATTTTCGCA
Pterocarya_hupehensis     TTGCTTTGCTATCGAACTTTATTTT-----TGATTTCAATAATTTTCGCA
Pterocarya_stenoptera     TTGCTTTGCTATCGAACTTTATTTT-----TGATTTCAATAATTTTCGCA
Pterocarya_tonkinensis    TTGCTTTGCTATCGAACTTTATTTT-----TGATTTCAATAATTTTCGCA
Rhoiptelea_chiliantha     TTGCTTTGCTATCGAACTTTATTTTATTTTGGATTTCAATAATTTTCGCA

Alfaroa_guanacastensis    ------TAGCTGGAGACAAGAGATTCATATGAGAAAACATAAGTAAACGA
Carya_sinensis      AAAAGATAGCTGGAGACAAGAGATTCATATGAGAAAACATAAGTAAACGA
Carya_aquatica            --------GCTGGAGACAAGAGATTCATATGAGAAAACATAAGTAAACGA
Carya_cathayensis         AAAAAA---------------GATTCATATGAGAAAACATAAGTAAACGA
Carya_cordiformis         AAAAAA---------------GATTCATATGAGAAAACATAAGTAAACGA
Carya_floridana           --------------------------------------------------
Carya_glabra              AAAAAA---------------------TATGAGAAAACATAAGTAAACGA
Carya_hunanensis          --------------------------------------------------
Carya_illinoiensis        AAAAAATAGCTGGAGACAAGAGATTCATATGAGAAAACATAAGTAAACGA
Carya_kweichowensis       ------------------AGAGATTCATATGAGAAAACATAAGTAAACGA
Carya_laciniosa           AAAAAA---------------GATTCATATGAGAAAACATAAGTAAACGA
Carya_myristiciformis     AAAAAA---------------GATTCATATGAGAAAACATAAGTAAACGA
Carya_ovalis              ------------------AGAGATTCATATGAGAAAACATAAGTAAACGA
Carya_ovata               AAAAAA------------AGAGATTCATATGAGAAAACATAAGTAAACGA
Carya_pallida             ------TAGCTGGAGACAAGAGATTCATATGAGAAAACATAAGTAAACGA
Carya_texana              ------TAGCTGGAGACAAGAGATTCATATGAGAAAACATAAGTAAACGA
Carya_tomentosa           AAAAAA---------------GATTCATATGAGAAAACATAAGTAAACGA
Carya_tonkinensis         AAAAAA---------------GATTCATATGAGAAAACATAAGTAAACGA
Cyclocarya_paliurus       AAAAAA--------------------------------------------
Engelhardia_fenzelii      AAAAAATAGCTGGAGACAAGAGATTCATATGAGAAAACATAAGTAAACGA
Engelhardia_roxburghiana  AAAAAA---CTGGAGACAAGAGATTCATATGAGAAAACATAAGTAAACGA
Engelhardia_serrata       AAAAGA---CTGGAGACAAGAGATTCATATGAGAAAACATAAGTAAACGA
Engelhardia_spicata       AAAAAA---CTGGAGACAAGAGATTCATATGAGAAAACATAAGTAAACGA
Juglans_cathayensis       AAAAAA---CTGGAGACAAGAGATTCATATGAGAAAACATAAGTAAACGA
Juglans_cinerea           AAAAAA---CTGGAGACAAGAGATTCATATGAGAAAACATAAGTAAACGA
Juglans_manshurica        AAAAAA---------------GATTCATATGAGAAAACATAAGTAAACGA
Oreomunnea_mexicana       AAAAAA---------------GATTCATATGAGAAAACATAAGTAAACGA
Platycarya_strobilacea    AAAAAA--------------------------------------------
Pterocarya_delavayi       AAAAAA------------AGAGATTCATATGAGAAAACATAAGTAAACGA
Pterocarya_hupehensis     AAAAAA---CTGGAGACAAGAGATTCATATGAGAAAACATAAGTAAACGA
Pterocarya_stenoptera     AAAAAA---------------GATTCATATGAGAAAACATAAGTAAACGA
Pterocarya_tonkinensis    AAAAAATAGCTGGAGACAAGAGATTCATATGAGAAAACATAAGTAAACGA
Rhoiptelea_chiliantha     AAAAAATAGCTGGAGACAGGAGATTCATATGAGAAAACATAAGTAAACGA

Alfaroa_guanacastensis    GCCTCCGCTTGAGCCTCCAAAGATAAAGGTACATGAACCGCCATTTGATC
Carya_sinensis      GCCTCCGCTTGAGCCTCCAAAGATAAAGGTACATGAACCGCCATTTGATC
Carya_aquatica            GCCTCCGCTTGAGCCTCCAAAGATAAAGGTACATGAACCGCCATTTGATC
Carya_cathayensis         GCCTCCGCTTGAGCCTCCAAAGATAAAGGTACATGAACCGCCATTTGATC
Carya_cordiformis         GCCTCCGCTTGAGCCTCCAAAGATAAAGGTACATGAACCGCCATTTGATC
Carya_floridana           ----------GAGACTCCAAAGATAAAGGTACATGAACCGCCATTTGATC
Carya_glabra              GCCTCCGCTTGAGCCTCCAAAGATAAAGGTACATGAACCGCCATTTGATC
Carya_hunanensis          -------------CCTCCAAAGATAAAGGTACATGAACCGCCATTTGATC
Carya_illinoiensis        GCCTCCGCTTGAGCCTCCAAAGATAAAGGTACATGAACCGCCATTTGATC
Carya_kweichowensis       GCCTCCGCTTGAGCCTCCAAAGATAAAGGTACATGAACCGCCATTTGATC
Carya_laciniosa           GCCTCCGCTTGAGCCTCCAAAGATAAAGGTACATGAACCGCCATTTGATC
Carya_myristiciformis     GCCTCCGCTTGAGCCTCCAAAGATAAAGGTACATGAACCGCCATTTGATC
Carya_ovalis              GCCTCCGCTTGAGCCTCCAAAGATAAAGGTACATGAACCGCCATTTGATC
Carya_ovata               GCCTCCGCTTGAGCCTCCAAAGATAAAGGTACATGAACCGCCATTTGATC
Carya_pallida             GCCTCCGCTTGAGCCTCCAAAGATAAAGGTACATGAACCGCCATTTGATC
Carya_texana              GCCTCCGCTTGAGCCTCCAAAGATAAAGGTACATGAACCGCCATTTGATC
Carya_tomentosa           GCCTCCGCTTGAGCCTCCAAAGATAAAGGTACATGAACCGCCATTTGATC
Carya_tonkinensis         GCCTCCGCTTGAGCCTCCAAAGATAAAGGTACATGAACCGCCATTTGATC
Cyclocarya_paliurus       -CCTCCGCTTGAGCCTCCAGAGATAGAGGTACATGAACCGCCATTTGATC
Engelhardia_fenzelii      GCCTCCGCTTGAGCCTCCAAAGATAAAGGTACATGAACCGCCATTTGATC
Engelhardia_roxburghiana  GCCTCCGCTTGAGCCTCCAAAGATAAAGGTACATGAACCGCCATTTGATC
Engelhardia_serrata       GCCTCCGCTTGAGCCTCCAAAGATAAAGGTACATGAACCGCCATTTGATC
Engelhardia_spicata       GCCTCCGCTTGAGCCTCCAAAGATAAAGGTACATGAACCGCCATTTGATC
Juglans_cathayensis       GCCTCCGCTTGAGCCTCCAAAGATAAAGGTACATGAACCGCCATTTGATC
Juglans_cinerea           GCCTCCGCTTGAGCCTCCAAAGATAAAGGTACATGAACCGCCATTTGATC
Juglans_manshurica        GCCTCCGCTTGAGCCTCCAAAGATAAAGGTACATGAACCGCCATTTGATC
Oreomunnea_mexicana       GCCTCCGCTTGAGCCTCCAAAGATAAAGGTACATGAACCGCCATTTGATC
Platycarya_strobilacea    --------------------------------------------------
Pterocarya_delavayi       GCCTCCGCTTGAGCCTCCAAAGATAAAGGTACATGAACCGCCATTTGATC
Pterocarya_hupehensis     GCCTCCGCTTGAGCCTCCAAAGATAAAGGTACATGAACCGCCATTTGATC
Pterocarya_stenoptera     GCCTCCGCTTGAGCCTCCAAAGATAAAGGTACATGAACCGCCATTTGATC
Pterocarya_tonkinensis    GCCTCCGCTTGAGCCTCCAAAGATAAAGGTACATGAACCGCCATTTGATC
Rhoiptelea_chiliantha     GCCTCCGCTTGAGCCTCCAAAGATAAAGGTACATGAACCGCCATTTGATC

Alfaroa_guanacastensis    CCCATCAAAATCTGCATTGAATCCCTTACAAACTAATGGATGTAAACAAA
Carya_sinensis      CCCATCAAAATCTGCATTGAATCCCTTACAAACTAATGGATGTAAACAAA
Carya_aquatica            CCCATCAAAATCTGCATTGAATCCCTTACAAACTAATGGATGTAAACAAA
Carya_cathayensis         CCCATCAAAATCTGCATTGAATCCCTTACAAACTAATGGATGTAAACAAA
Carya_cordiformis         CCCATCAAAATCTGCATTGAATCCCTTACAAACTAATGGATGTAAACAAA
Carya_floridana           CCCATCAAAATCTGCATTGAATCCCTTACAAACTAATGGATGTAAACAAA
Carya_glabra              CCCATCAAAATCTGCATTGAATCCCTTACAAACTAATGGATGTAAACAAA
Carya_hunanensis          CCCATCAAAATCTGCATTGAATCCCTTACAAACTAATGGATGTAAACAAA
Carya_illinoiensis        CCCATCAAAATCTGCATTGAATCCCTTACAAACTAATGGATGTAAACAAA
Carya_kweichowensis       CCCATCAAAATCTGCATTGAATCCCTTACAAACTAATGGATGTAAACAAA
Carya_laciniosa           CCCATCAAAATCTGCATTGAATCCCTTACAAACTAATGGATGTAAACAAA
Carya_myristiciformis     CCCATCAAAATCTGCATTGAATCCCTTACAAACTAATGGATGTAAACAAA
Carya_ovalis              CCCATCAAAATCTGCATTGAATCCCTTACAAACTAATGGATGTAAACAAA
Carya_ovata               CCCATCAAAATCTGCATTGAATCCCTTACAAACTAATGGATGTAAACAAA
Carya_pallida             CCCATCAAAATCTGCATTGAATCCCTTACAAACTAATGGATGTAAACAAA
Carya_texana              CCCATCAAAATCTGCATTGAATCCCTTACAAACTAATGGATGTAAACAAA
Carya_tomentosa           CCCATCAAAATCTGCATTGAATCCCTTACAAACTAATGGATGTAAACAAA
Carya_tonkinensis         CCCATCAAAATCTGCATTGAATCCCTTACAAACTAATGGATGTAAACAAA
Cyclocarya_paliurus       CCCATCAAAATCTGCATTGAATCCCTTACAAACTAATGGATGTAAACAAA
Engelhardia_fenzelii      CCCATCAAAATCTGCATTGAATCCCTTACAAACTAATGGATGTAAACAAA
Engelhardia_roxburghiana  CCCATCAAAATCTGCATTGAATCCCTTACAAACTAATGGATGTAAACAAA
Engelhardia_serrata       CCCATCAAAATCTGCATTGAATCCCTTACAAACTAATGGATGTAAACAAA
Engelhardia_spicata       CCCATCAAAATCTGCATTGAATCCCTTACAAACTAATGGATGTAAACAAA
Juglans_cathayensis       CCCATCAAAATCTGCATTGAATCCCTTACAAACTAATGGATGTAAACAAA
Juglans_cinerea           CCCATCAAAATCTGCATTGAATCCCTTACAAACTAATGGATGTAAACAAA
Juglans_manshurica        CCCATCAAAATCTGCATTGAATCCCTTACAAACTAATGGATGTAAACAAA
Oreomunnea_mexicana       CCCATCAAAATCTGCATTGAATCCCTTACAAACTAATGGATGTAAACAAA
Platycarya_strobilacea    --------------------------------------------------
Pterocarya_delavayi       CCCATCAAAATCTGCATTGAATCCCTTACAAACTAATGGATGTAAACAAA
Pterocarya_hupehensis     CCCATCAAAATCTGCATTGAATCCCTTACAAACTAATGGATGTAAACAAA
Pterocarya_stenoptera     CCCATCAAAATCTGCATTGAATCCCTTACAAACTAATGGATGTAAACAAA
Pterocarya_tonkinensis    CCCATCAAAATCTGCATTGAATCCCTTACAAACTAATGGATGTAAACAAA
Rhoiptelea_chiliantha     CCCATCAAAATCTGCATTGAATCCCTTACAAACTAATGGATGTC------

Alfaroa_guanacastensis    TAGCGCGCCCTTCCACTAAAATGGGTTGGAATGCCTGTATGCCTAATCTA
Carya_sinensis      TAGCGCGCCCTTCCACTAAAATGGGTTGGAATGCCTGTATGCCTAATCTA
Carya_aquatica            TAGCGCGCCCTTCCACTAAAATGGGTTGGAATGCCTGTATGCCTAATCTA
Carya_cathayensis         TAGCGCGCCCTTCCACTAAAATGGGTTGGAATGCCTGTATGCCTAATCTA
Carya_cordiformis         TAGCGCGCCCTTCCACTAAAATGGGTTGGAATGCCTGTATGCCTAATCTA
Carya_floridana           TAGCGCGCCCTTCCACTAAAATGGGTTGGAATGCCTGTATGCCTAATCTA
Carya_glabra              TAGCGCGCCCTTCCACTAAAATGGGTTGGAATGCCTGTATGCCTAATCTA
Carya_hunanensis          TAGCGCGCCCTTCCACTAAAATGGGTTGGAATGCCTGTATGCCTAATCTA
Carya_illinoiensis        TAGCGCGCCCTTCCACTAAAATGGGTTGGAATGCCTGTATGCCTAATCTA
Carya_kweichowensis       TAGCGCGCCCTTCCACTAAAATGGGTTGGAATGCCTGTATGCCTAATCTA
Carya_laciniosa           TAGCGCGCCCTTCCACTAAAATGGGTTGGAATGCCTGTATGCCTAATCTA
Carya_myristiciformis     TAGCGCGCCCTTCCACTAAAATGGGTTGGAATGCCTGTATGCCTAATCTA
Carya_ovalis              TAGCGCGCCCTTCCACTAAAATGGGTTGGAATGCCTGTATGCCTAATCTA
Carya_ovata               TAGCGCGCCCTTCCACTAAAATGGGTTGGAATGCCTGTATGCCTAATCTA
Carya_pallida             TAGCGCGCCCTTCCACTAAAATGGGTTGGAATGCCTGTATGCCTAATCTA
Carya_texana              TAGCGCGCCCTTCCACTAAAATGGGTTGGAATGCCTGTATGCCTAATCTA
Carya_tomentosa           TAGCGCGCCCTTCCACTAAAATGGGTTGGAATGCCTGTATGCCTAATCTA
Carya_tonkinensis         TAGCGCGCCCTTCCACTAAAATGGGTTGGAATGCCTGTATGCCTAATCTA
Cyclocarya_paliurus       TAGCGCGCCCTTCCACTAAAATGGGTTGGAATGCCTGTATGCCTAATCTA
Engelhardia_fenzelii      TAGCGCGCCCTTCCACTAAAATGGGTTGGAATGCCTGTATGCCTAATCTA
Engelhardia_roxburghiana  TAGCGCGCCCTTCCACTAAAATGGGTTGGAATGCCTGTATGCCTAATCTA
Engelhardia_serrata       TAGCGCGCCCTTCCACTAAAATGGGTTGGAATGCCTGTATGCCTAATCTA
Engelhardia_spicata       TAGCGCGCCCTTCCACTAAAATGGGTTGGAATGCCTGTATGCCTAATCTA
Juglans_cathayensis       TAGCGCGCCCTTCCACTAAAATGGGTTGGAATGCCTGTATGCCTAATCTA
Juglans_cinerea           TAGCGCGCCCTTCCACTAAAATGGGTTGGAATGCCTGTATGCCTAATCTA
Juglans_manshurica        TAGCGCGCCCTTCCACTAAAATGGGTTGGAATGCCTGTATTCCTAATCTA
Oreomunnea_mexicana       TAGCGCGCCCTTCCACTAAAATGGGTTGGAATGCCTGTATGCCTAATCTA
Platycarya_strobilacea    ---------------------------GGAATGCTTGTATGCCTTATCTT
Pterocarya_delavayi       TAGCGCGCCCTTCCACTAAAATGGGTTGGAATGCCTGTATGCCTAATCTA
Pterocarya_hupehensis     TAGCGCGCCCTTCCACTAAAATGGGTTGGAATGCCTGTATGCCTAATCTA
Pterocarya_stenoptera     TAGCGCGCCCTTCCACTAAAATGGGTTGGAATGCCTGTATGCCTAATCTA
Pterocarya_tonkinensis    TAGCGCGCCCTTCCACTAAAATGGGTTGGAATGCCTGTATGCCTAATCTA
Rhoiptelea_chiliantha     ------------CCACTAAAATGGGTTGGAATGCCTGTATGCCTAATCTA

Alfaroa_guanacastensis    TGCAGGGTAGGCGCTCGATTCAGTAATACGGGGTGCCCCTGCATAACTTC
Carya_sinensis      TGCAGGGTAGGCGCTCGATTCAGTAATACGGGGTGCCCCTGCATAACTTC
Carya_aquatica            TGCAGGGTAGGCGCTCGATTCAGTAATACGGGGTGCCCCTGCATAACTTC
Carya_cathayensis         TGCAGGGTAGGCGCTCGATTCAGTAATACGGGGTGCCCCTGCATAACTTC
Carya_cordiformis         TGCAGGGTAGGCGCTCGATTCAGTAATACGGGGTGCCCCTGCATAACTTC
Carya_floridana           TGCAGGGTAGGCGCTCGATTCAGTAATATGGGGTGCCCCTGCATAACTTC
Carya_glabra              TGCAGGGTAGGCGCTCGATTCAGTAATACGGGGTGCCCCTGCATAACTTC
Carya_hunanensis          TGCAGGGTAGGCGCTCGATTCAGTAATACGGGGTGCCCCTGCATAACTTC
Carya_illinoiensis        TGCAGGGTAGGCGCTCGATTCAGTAATACGGGGTGCCCCTGCATAACTTC
Carya_kweichowensis       TGCAGGGTAGGCGCTCGATTCAGTAATACGGGGTGCCCCTGCATAACTTC
Carya_laciniosa           TGCAGGGTAGGCGCTCGATTCAGTAATACGGGGTGCCCCTGCATAACTTC
Carya_myristiciformis     TGCAGGGTAGGCGCTCGATTCAGTAATACGGGGTGCCCCTGCATAACTTC
Carya_ovalis              TGCAGGGTAGGCGCTCGATTCAGTAATACGGGGTGCCCCTGCATAACTTC
Carya_ovata               TGCAGGGTAGGCGCTCGATTCAGTAATACGGGGTGCCCCTGCATAACTTC
Carya_pallida             TGCAGGGTAGGCGCTCGATTCAGTAATATGGGGTGCCCCTGCATAACTTC
Carya_texana              TGCAGGGTAGGCGCTCGATTCAGTAATACGGGGTGCCCCTGCATAACTTC
Carya_tomentosa           TGCAGGGTAGGCGCTCGATTCAGTAATACGGGGTGCCCCTGCATAACTTC
Carya_tonkinensis         TGCAGGGTAGGCGCTCGATTCAGTAATACGGGGTGCCCCTGCATAACTTC
Cyclocarya_paliurus       TGCAGGGTAGGCGCTCGATTCAGTAATATGGGGTGCCCCTGCATAACTTC
Engelhardia_fenzelii      TGCAGGGTAGGCGCTCGATTCAGTAATACGGGGTGCCCCTGCATAACTTC
Engelhardia_roxburghiana  TGCAGGGTAGGCGCTCGATTCAGTAATACGGGGTGCCCCTGCATAACTTC
Engelhardia_serrata       TGCAGGGTAGGCGCTCGATTCAGTAATACGGGGTGCCCCTGCATAACTTC
Engelhardia_spicata       TGCAGGGTAGGCGCTCGATTCAGTAATACGGGGTGCCCCTGCATAACTTC
Juglans_cathayensis       TGCAGGGTAGGCGCTCGATTCAGTAATATGGGGTGCCCCTGCATAACTTC
Juglans_cinerea           TGCAGGGTAGGCGCTCGATTCAGTAATATGGGGTGCCCCTGCATAACTTC
Juglans_manshurica        TGCAGGGTAGGCGCTCGATTCAGTAATATGGGGTGCCCCTGCATAATTTC
Oreomunnea_mexicana       TGCAGGGTAGGCGCTCGATTCAGTAATACGGGGTGCCCCTGCATAACTTC
Platycarya_strobilacea    TGCAGGGTAGGCGCTCGAATCAGTAATACGGGGTGCCCCTGCATAACTTC
Pterocarya_delavayi       TGCAGGGTAGGCGCTCGATTCAGTAATATGGGGTGCCCCTGCATAACTTC
Pterocarya_hupehensis     TGCAGGGTAGGCGCTCGATTCAGTAATATGGGGTGCCCCTGCATAACTTC
Pterocarya_stenoptera     TGCAGGGTAGGCGCTCGATTCAGTAATATGGGGTGCCCCTGCATAACTTC
Pterocarya_tonkinensis    TGCAGGGTAGGCGCTCGATTCAGTAATACGGGGTGCCCCTGCATAACTTC
Rhoiptelea_chiliantha     TGCAGGGTAGGCGCTCGATTCAGCAATACGGGGTGCCCCTGCATAACTTC

Alfaroa_guanacastensis    CTGAAGTATTTCCCATACAATCGCTTCTTTTTCTCGAATTTTACTCTTAG
Carya_sinensis      CTGAAGTATTTCCCATACAATCGCTTCTTTTTCTCGAATTTTACTCTTAG
Carya_aquatica            CTGAAGTATTTCCCATACAATCGCTTCTTTTTCTCGAATTTTACTCTTAG
Carya_cathayensis         CTGAAGTATTTCCCATACAATCGCTTCTTTTTCTCGAATTTGACTCTTAG
Carya_cordiformis         CTGAAGTATTTCCCATACAATCGCTTCTTTTTCTCGAATTTTACTCTTAG
Carya_floridana           CTGAAGTATTTCCCATACAATCGCTTCTTTTTCTCGAATTTTACTCTTAG
Carya_glabra              CTGAAGTATTTCCCATACAATCGCTTCTTTTTCTCGAATTTTACTCTTAG
Carya_hunanensis          CTGAAGTATTTCCCATACAATCGCTTCTTTTTCTCGAATTTTACTCTTAG
Carya_illinoiensis        CTGAAGTATTTCCCATACAATCGCTTCTTTTTCTCGAATTTTACTCTTAG
Carya_kweichowensis       CTGAAGTATTTCCCATACAATCGCTTCTTTTTCTCGAATTTGACTCTTAG
Carya_laciniosa           CTGAAGTATTTCCCATACAATCGCTTCTTTTTCTCGAATTTTACTCTTAG
Carya_myristiciformis     CTGAAGTATTTCCCATACAATCGCTTCTTTTTCTCGAATTTTACTCTTAG
Carya_ovalis              CTGAAGTATTTCCCATACAATCGCTTCTTTTTCTCGAATTTTACTCTTAG
Carya_ovata               CTGAAGTATTTCCCATACAATCGCTTCTTTTTCTCGAATTTTACTCTTAG
Carya_pallida             CTGAAGTATTTCCCATACAATCGCTTCTTTTTCTCGAATTTTACTCTTAG
Carya_texana              CTGAAGTATTTCCCATACAATCGCTTCTTTTTCTCGAATTTTACTCTTAG
Carya_tomentosa           CTGAAGTATTTCCCATACAATCGCTTCTTTTTCTCGAATTTTACTCTTAG
Carya_tonkinensis         CTGAAGTATTTCCCATACAATCGCTTCTTTTTCTCGAATTTTACTCTTAG
Cyclocarya_paliurus       CTGAAGTATTTCCCATACAATCGCTTCTTTTTCTCGAATTTTACTCTTAG
Engelhardia_fenzelii      CTGAAGTATTTCCCATACAATCGCTTCTTTTTCTCGAATTTTACTCTTAG
Engelhardia_roxburghiana  CTGAAGTATTTCCCATACAATCGCTTCTTTTTCTCGAATTTTACTCTTAG
Engelhardia_serrata       CTGAAGTATTTCCCATACAATCGCTTCTTTTTCTCGAATTTTACTCTTAG
Engelhardia_spicata       CTGAAGTATTTCCCATACAATCGCTTCTTTTTCTCGAATTTTACTCTTAG
Juglans_cathayensis       CTGAAGTATTTCCCATACAATCGCTTCTTTTTCTCGAATTTTACTCTTAG
Juglans_cinerea           CTGAAGTATTTCCCATACAATCGCTTCTTTTTCTCGAATTTTACTCTTAG
Juglans_manshurica        CTGAAGTATTTCCCATACAATCGCTTCTTTTTCTCGAATTTTACTCTTAG
Oreomunnea_mexicana       CTGAAGTATTTCCCATACAATCGCTTCTTTTTCTCGAATTTTACTCTTAG
Platycarya_strobilacea    CTGAAGTATTTCCCATACAATCGCTTCTTTTTCTCGAATTTTACTCTTAG
Pterocarya_delavayi       CTGAAGTATTTCCCATACAATCGCTTCTTTTTCTCGAATTTTACTCTTAG
Pterocarya_hupehensis     CTGAAGTATTTCCCATACAATCGCTTCTTTTTCTCGAATTTTACTCTTAG
Pterocarya_stenoptera     CTGAAGTATTTCCCATACAATCGCTTCTTTTTCTCGAATTTTACTCTTAG
Pterocarya_tonkinensis    CTGAAGTATTTCCCATACAATCGCTTCTTTTTCTCGAATTTTACTCTTAG
Rhoiptelea_chiliantha     CTGAAGTATTTCCCATACAATCGACTCTTTTTCTCGAATTTTACTCTTAG

Alfaroa_guanacastensis    CAACTCCTATGTTCGAAGCAAGATGTTGTCTAATTAGACCCCGAATTACA
Carya_sinensis      CAACTCCTATGTTCGAAGCAAGATGTTGTCTAATTAGACCCCGAATTACA
Carya_aquatica            CAACTCCTATGTTCGAAGCAAGATGTTGTCTAATTAGACCCCGAATTACA
Carya_cathayensis         CAACTCCTATGTTCGAAGCAAGATGTTGTCTAATTAGACCCCGAATTACA
Carya_cordiformis         CAACTCCTATGTTCGAAGCAAGATGTTGTCTAATTAGACCCCGAATTACA
Carya_floridana           CAACTCCTATGTTCGAAGCAAGATGTTGTCTAATTAGACCCCGAATTACA
Carya_glabra              CAACTCCTATGTTCGAAGCAAGATGTTGTCTAATTAGACCCCGAATTACA
Carya_hunanensis          CAACTCCTATGTTCGAAGCAAGATGTTGTCTAATTAGACCCCGAATTACA
Carya_illinoiensis        CAACTCCTATGTTCGAAGCAAGATGTTGTCTAATTAGACCCCGAATTACA
Carya_kweichowensis       CAACTCCTATGTTCGAAGCAAGATGTTGTCTAATTAGACCCCGAATTACA
Carya_laciniosa           CAACTCCTATGTTCGAAGCAAGATGTTGTCTAATTAGACCCCGAATTACA
Carya_myristiciformis     CAACTCCTATGTTCGAAGCAAGATGTTGTCTAATTAGACCCCGAATTACA
Carya_ovalis              CAACTCCTATGTTCGAAGCAAGATGTTGTCTAATTAGACCCCGAATTACA
Carya_ovata               CAACTCCTATGTTCGAAGCAAGATGTTGTCTAATTAGACCCCGAATTACA
Carya_pallida             CAACTCCTATGTTCGAAGCAAGATGTTGTCTAATTAGACCCCGAATTACA
Carya_texana              CAACTCCTATGTTCGAAGCAAGATGTTGTCTAATTAGACCCCGAATTACA
Carya_tomentosa           CAACTCCTATGTTCGAAGCAAGATGTTGTCTAATTAGACCCCGAATTACA
Carya_tonkinensis         CAACTCCTATGTTCGAAGCAAGATGTTGTCTAATTAGACCCCGAATTACA
Cyclocarya_paliurus       CAACTCCTATATTCGAAGCAAGATGTTGTCTAAGTAGACCCCGAATTACA
Engelhardia_fenzelii      CAACTCCTATGTTCGAAGCAAGATGTTGTCTAATTAGACCCCGAATTACA
Engelhardia_roxburghiana  CAACTCCTATGTTCGAAGCAAGATGTTGTCTAATTAGACCCCGAATTACA
Engelhardia_serrata       CAACTCCTATGTTCGAAGCAAGATGTTGTCTAATTAGACCCCGAATTACA
Engelhardia_spicata       CAACTCCTATGTTCGAAGCAAGATGTTGTCTAATTAGACCCCGAATTACA
Juglans_cathayensis       CAACTCCTATGTTCGAAGCAAGATGTTGTCTAATTAGACCCCGAATTACA
Juglans_cinerea           CAACTCCTATGTTCGAAGCAAGATGTTGTCTAATTAGACCCCGAATTACA
Juglans_manshurica        CAACTCCTATGTTCGAAGCAAGATGTTGTCTAATTAGACCCCGAATTACA
Oreomunnea_mexicana       CAACTCCTATGTTCGAAGCAAGATGTTGTCTAATTAGACCCCGAATTACA
Platycarya_strobilacea    CAACTCCTATGTTCGAAGCAAGATGTTGTCTAATTAGACCCCGAATTACA
Pterocarya_delavayi       CAACTCCTATGTTCGAAGCAAGATGTTGTCTAATTAGACCCCGAATTACA
Pterocarya_hupehensis     CAACTCCTATGTTCGAAGCAAGATGTTGTCTAATTAGACCCCGAATTACA
Pterocarya_stenoptera     CAACTCCTATGTTCGAAGCAAGATGTTGTCTAATTAGACCCCGAATTACA
Pterocarya_tonkinensis    CAACTCCTATGTTCGAAGCAAGATGTTGTCTAATTAGACCCCGAATTACA
Rhoiptelea_chiliantha     CAACTCCTATGTTCGAAGCAAGATGTTGTCTAATTAGACCCCGAATTACA

Alfaroa_guanacastensis    AATGGTTGGAAAAGTTCTATTGCTATTTCGCGAGGCAATCCACATCGATG
Carya_sinensis      AATGGTTGGAAAAGTTCTATTGCTATTTCGCGAGGCAATCCACATCGATG
Carya_aquatica            AATGGTTGGAAAAGTTCTATTGCTATTTCGCGAGGCAATCCACATCGATG
Carya_cathayensis         AATGGTTGGAAAAGTTCTATTGCTATTTCGCGAGGCAATCCACATCGATG
Carya_cordiformis         AATGGTTGGAAAAGTTCTATTGCTATTTCGCGAGGCAATCCACATCGATG
Carya_floridana           AATGGTTGGAAAAGTTCTATTGCTATTTCGCGAGGCAATCCACATCGATG
Carya_glabra              AATGGTTGGAAAAGTTCTATTGCTATTTCGCGAGGCAATCCACATCGATG
Carya_hunanensis          AATGGTTGGAAAAGTTCTATTGCTATTTCGCGAGGCAATCCACATCGATG
Carya_illinoiensis        AATGGTTGGAAAAGTTCTATTGCTATTTCGCGAGGCAATCCACATCGATG
Carya_kweichowensis       AATGGTTGGAAAAGTTCTATTGCTATTTCGCGAGGCAATCCACATCGATG
Carya_laciniosa           AATGGTTGGAAAAGTTCTATTGCTATTTCGCGAGGCAATCCACATCGATG
Carya_myristiciformis     AATGGTTGGAAAAGTTCTATTGCTATTTCGCGAGGCAATCCACATCGATG
Carya_ovalis              AATGGTTGGAAAAGTTCTATTGCTATTTCGCGAGGCAATCCACATCGATG
Carya_ovata               AATGGTTGGAAAAGTTCTATTGCTATTTCGCGAGGCAATCCACATCGATG
Carya_pallida             AATGGTTGGAAAAGTTCTATTGCTATTTCGCGAGGCAATCCACATCGATG
Carya_texana              AATGGTTGGAAAAGTTCTATTGCTATTTCGCGAGGCAATCCACATCGATG
Carya_tomentosa           AATGGTTGGAAAAGTTCTATTGCTATTTCGCGAGGCAATCCACATCGATG
Carya_tonkinensis         AATGGTTGGAAAAGTTCTATTGCTATTTCGCGAGGCAATCCACATCGATG
Cyclocarya_paliurus       AATGGTTGGAAAAGTTCTATTGCTATTTCGCGAGGCAATCCACATCGATG
Engelhardia_fenzelii      AATGGTTGGAAAAGTTCTATTGCTATTTCGCGAGGCAATCCACATCGATG
Engelhardia_roxburghiana  AATGGTTGGAAAAGTTCTATTGCTATTTCGCGAGGCAATCCACATCGATG
Engelhardia_serrata       AATGGTTGGAAAAGTTCTATTGCTATTTCGCGAGGCAATCCACATCGATG
Engelhardia_spicata       AATGGTTGGAAAAGTTCTATTGCTATTTCGCGAGGCAATCCACATCGATG
Juglans_cathayensis       AATGGTTGGAAAAGTTCTATTGCTATTTCGCGAGGCAATCCACATCGATG
Juglans_cinerea           AATGGTTGGAAAAGTTCTATTGCTATTTCGCGAGGCAATCCACATCGATG
Juglans_manshurica        AATGGTTGGAAAAGTTCTATTGCTATTTCGCGAGGCAATCCACATCGATG
Oreomunnea_mexicana       AATGGTTGGAAAAGTTCTATTGCTATTTCGCGAGGCAATCCACATCGATG
Platycarya_strobilacea    AATGGTTGGAAAAGTTCTATTGCTATTTCGCGAGGCAATCCACATCGATG
Pterocarya_delavayi       AATGGTTGGAAAAGTTCTATTGCTATTTCGCGAGGCAATCCACATCGATG
Pterocarya_hupehensis     AATGGTTGGAAAAGTTCTATTGCTATTTCGCGAGGCAATCCACATCGATG
Pterocarya_stenoptera     AATGGTTGGAAAAGTTCTATTGCTATTTCGCGAGGCAATCCACATCGATG
Pterocarya_tonkinensis    AATGGTTGGAAAAGCTCTATTGCTATTTCGCGAGGCAATCCACATCGATG
Rhoiptelea_chiliantha     AATGGCTGGAAAAGTTCTATTGCTATTTCGCGAGGCAATCCACATCGATG

Alfaroa_guanacastensis    TAATGAAAGCAAGGGCCCTACGACAATAACGGAACGGCCCGAATAATCGA
Carya_sinensis      TAATGAAAGCAAGGGCCCTACGACAATAACGGAACGGCCCGAATAATCGA
Carya_aquatica            TAATGAAAGCAAGGGCCCTACGACAATAACGGAACGGCCCGAATAATCGA
Carya_cathayensis         TAATGAAAGCAAGGGCCCTACGACAATAACAGAACGGCCCGAATAATCGA
Carya_cordiformis         TAATGAAAGCAAGGGCCCTACGACAATAACGGAACGGCCCGAATAATCGA
Carya_floridana           TAATGAAAGCAAGGGCCCTACGACAATAACGGAACGGCCCGAATAATCGA
Carya_glabra              TAATGAAAGCAAGGGCCCTACGACAATAACGGAACGGCCCGAATAATCGA
Carya_hunanensis          TAATGAAAGCAAGGGCCCTACGACAATAACGGAACGGCCCGAATAATCGA
Carya_illinoiensis        TAATGAAAGCAAGGGCCCTACGACAATAACGGAACGGCCCGAATAATCGA
Carya_kweichowensis       TAATGAAAGCAAGGGCCCTACGACAATAACAGAACGGCCCGAATAATCGA
Carya_laciniosa           TAATGAAAGCAAGGGCCCTACGACAATAACGGAACGGCCCGAATAATCGA
Carya_myristiciformis     TAATGAAAGCAAGGGCCCTACGACAATAACGGAACGGCCCGAATAATCGA
Carya_ovalis              TAATGAAAGCAAGGGCCCTACGACAATAACGGAACGGCCAGAATAATCGA
Carya_ovata               TAATGAAAGCAAGGGCCCTACGACAATAACGGAACGGCCCGAATAATCGA
Carya_pallida             TAATGAAAGCAAGGGCCCTACGACAATAACGGAACGGCCCGAATAATCGA
Carya_texana              TAATGAAAGCAAGGGCCCTACGACAATAACGGAACGGCCCGAATAATCGA
Carya_tomentosa           TAATGAAAGCAAGGGCCCTACGACAATAACGGAACGGCCAGAATAATCGA
Carya_tonkinensis         TAATGAAAGCAAGGGCCCTACGACAATAACGGAACGGCCCGAATAATCGA
Cyclocarya_paliurus       TAATGAAAGCAAGGGCCCTACGACAATAACGGAACGACCCGAATAATCGA
Engelhardia_fenzelii      TAATGAAAGCAAGGGCCCTACGACAATAACGGAACGGCCCGAATAATCGA
Engelhardia_roxburghiana  TAATGAAAGCAAGGGCCCTACGACAATAACGGAACGGCCCGAATAATCGA
Engelhardia_serrata       TAATGAAAGCAAGGGCCCTACGACAATAACGGAACGGCCCGAATAATCGA
Engelhardia_spicata       TAATGAAAGCAAGGGCCCTACGACAATAACGGAACGGCCCGAATAATCGA
Juglans_cathayensis       TAATGAAAGCAAGGGCCCTACGACAATAACGGAACGACCCGAATAATCGA
Juglans_cinerea           TAATGAAAGCAAGGGCCCTACGACAATAACGGAACGACCCGAATAATCGA
Juglans_manshurica        TAATGAAAGCAAGGGCCCTACGACAATAACGGAACGACCCGAATAATCGA
Oreomunnea_mexicana       TAATGAAAGCAAGGGCCCTACGACAATAACGGAACGGCCCGAATAATCGA
Platycarya_strobilacea    TAATGAAAGCAAGGGCCCTACGACAATAACGGAACGACCCGAATAATCGA
Pterocarya_delavayi       TAATGAAAGCAAGGGCCCTACGACAATAACGGAACGACCCGAATAATCGA
Pterocarya_hupehensis     TAATGAAAGCAAGGGCCCTACGACAATAACGGAACGGCCCGAATAATCGA
Pterocarya_stenoptera     TAATGAAAGCAAGGGCCCTACGACAATAACGGAACGACCCGAATAATCGA
Pterocarya_tonkinensis    TAATGAAAGCAAGGGCCCTACGACAATAACGGAACGGCCCGAATAATCGA
Rhoiptelea_chiliantha     TAATGAAAGAGAGGGCCCTACGACAATAACAGAACGACCCGAATAATCGA

Alfaroa_guanacastensis    CCCGTTTACCAAGGAGAGTCTCACGAAATCTTCCCTCTTTACCTTCAATT
Carya_sinensis      CCCGTTTACCAAGGAGAGTCTCACGAAATCTTCCCTCTTTACCTTCAATT
Carya_aquatica            CCCGTTTACCAAGGAGAGTCTCACGAAATCTTCCCTCTTTACCTTCAATT
Carya_cathayensis         CCCGTTTACCAAGGAGAGTCTCACGAAATCTTCCCTCTTTACCTTCAATT
Carya_cordiformis         CCCGTTTACCAAGGAGAGTCTCACGAAATCTTCCCTCTTTACCTTCAATT
Carya_floridana           CCCGTTTACCAAGGAGAGTCTCACGAAATCTTCCCTCTTTACCTTCAATT
Carya_glabra              CCCGTTTACCAAGGAGAGTCTCACGAAATCTTCCCTCTTTACCTTCAATT
Carya_hunanensis          CCCGTTTACCAAGGAGAGTCTCACGAAATCTTCCCTCTTTACCTTCAATT
Carya_illinoiensis        CCCGTTTACCAAGGAGAGTCTCACGAAATCTTCCCTCTTTACCTTCAATT
Carya_kweichowensis       CCCGTTTACCAAGGAGAGTCTCACGAAATCTTCCCTCTTTACCTTCAATT
Carya_laciniosa           CCCGTTTACCAAGGAGAGTCTCACGAAATCTTCCCTCTTTACCTTCAATT
Carya_myristiciformis     CCCGTTTACCAAGGAGAGTCTCACGAAATCTTCCCTCTTTACCTTCAATT
Carya_ovalis              CCCGTTTACCAAGGAGAGTCTCACGAAATCTTCCCTCTTTACCTTCAATT
Carya_ovata               CCCGTTTACCAAGGAGAGTCTCACGAAATCTTCCCTCTTTACCTTCAATT
Carya_pallida             CCCGTTTACCAAGGAGAGTCTCACGAAATCTTCCCTCTTTACCTTCAATT
Carya_texana              CCCGTTTACCAAGGAGAGTCTCACGAAATCTTCCCTCTTTACCTTCAATT
Carya_tomentosa           CCCGTTTACCAAGGAGAGTCTCACGAAATCTTCCCTCTTTACCTTCAATT
Carya_tonkinensis         CCCGTTTACCAAGGAGAGTCTCACGAAATCTTCCCTCTTTACCTTCAATT
Cyclocarya_paliurus       CCCGTTTACCAAGGAGAGTCTCACGAAATCTTCCCTCTTTACCTTCAATT
Engelhardia_fenzelii      CCCGTTTACCAAGGAGAGTCTCACGAAATCTTCCCTCTTTACCTTCAATT
Engelhardia_roxburghiana  CCCGTTTACCAAGGAGAGTCTCACGAAATCTTCCCTCTTTACCTTCAATT
Engelhardia_serrata       CCCGTTTACCAAGGAGAGTCTCACGAAATCTTCCCTCTTTACCTTCAATT
Engelhardia_spicata       CCCGTTTACCAAGGAGAGTCTCACGAAATCTTCCCTCTTTACCTTCAATT
Juglans_cathayensis       CCCGTTTACCAAGGAGAGTCTCACGAAATCTTCCCTCTTTACCTTCAATT
Juglans_cinerea           CCCGTTTACCAAGGAGAGTCTCACGAAATCTTCCCTCTTTACCTTCAATT
Juglans_manshurica        CCCGTTTACCAAGGAGAGTCTCACGAAATCTTCCCTCTTTACCTTCAATT
Oreomunnea_mexicana       CCCGTTTACCAAGGAGAGTCTCACGAAATCTTCCCTCTTTACCTTCAATT
Platycarya_strobilacea    CCCGTTTACCAAGGAGAGTCTCACGAAATCTTCCCTCTTTACCTTCAATT
Pterocarya_delavayi       CCCGTTTACCAAGGAGAGTCTCACGAAATCTTCCCTCTTTACCTTCAATT
Pterocarya_hupehensis     CCCGTTTACCAAGGAGAGTCTCACGAAATCTTCCCTCTTTACCTTCAATT
Pterocarya_stenoptera     CCCGTTTACCAAGGAGAGTCTCACGAAATCTTCCCTCTTTACCTTCAATT
Pterocarya_tonkinensis    CCCGTTTACCAAGGAGAGTCTCACGAAATCTTCCCTCTTTACCTTCAATT
Rhoiptelea_chiliantha     CCCGTTTACCAAGGAGAGTCTCACGAAATCTTCCCTCTTTACCTTCAATT

Alfaroa_guanacastensis    ACATCCGAAAACGACTTGTAAACCTTATTATGACCGTCCCTCCTCGGTTG
Carya_sinensis      ACATCCGAAAACGACTTGTAAACCTTATTATGACCGTCCCTCCTCGGTTG
Carya_aquatica            ACATCCGAAAACGACTTGTAAACCTTATTATGACCGTCCCTCCTCGGTTG
Carya_cathayensis         ACATCCGAAAACGACTTGTAAACCTTATTATGACCGTCCCTCCTCGGTTG
Carya_cordiformis         ACATCCGAAAACGACTTGTAAACCTTATTATGACCGTCCCTCCTCGGTTG
Carya_floridana           ACATCCGAAAACGACTTGTAAACCTTATTATGACCGTCCCTCCTCGGTTG
Carya_glabra              ACATCCGAAAACGACTTGTAAACCTTATTATGACCGTCCCTCCTCGGTTG
Carya_hunanensis          ACATCCGAAAACGACTTGTAAACCTTATTATGACCGTCCCTCCTCGGTTG
Carya_illinoiensis        ACATCCGAAAACGACTTGTAAACCTTATTATGACCGTCCCTCCTCGGTTG
Carya_kweichowensis       ACATCCGAAAACGACTTGTAAACCTTATTATGACCGTCCCTCCTCGGTTG
Carya_laciniosa           ACATCCGAAAACGACTTGTAAACCTTATTATGACCGTCCCTCCTCGGTTG
Carya_myristiciformis     ACATCCGAAAACGACTTGTAAACCTTATTATGACCGTCCCTCCTCGGTTG
Carya_ovalis              ACATCCGAAAACGACTTGTAAACCTTATTATGACCGTCCCTCCTCGGTTG
Carya_ovata               ACATCCGAAAACGACTTGTAAACCTTATTATGACCGTCCCTCCTCGGTTG
Carya_pallida             ACATCCGAAAACGACTTGTAAACCTTATTATGACCGTCCCTCCTCGGTTG
Carya_texana              ACATCCGAAAACGACTTGTAAACCTTATTATGACCGTCCCTCCTCGGTTG
Carya_tomentosa           ACATCCGAAAACGACTTGTAAACCTTATTATGACCGTCCCTCCTCGGTTG
Carya_tonkinensis         ACATCCGAAAACGACTTGTAAACCTTATTATGACCGTCCCTCCTCGGTTG
Cyclocarya_paliurus       ACATCCGAAAACGACTTGTAAACCTTATTATGACCGTCCCTCCTCGGTTG
Engelhardia_fenzelii      ACATCCGAAAACGACTTGTAAACCTTATTATGACCGTCCCTCCTCGGTTG
Engelhardia_roxburghiana  ACATCCGAAAACGACTTGTAAACCTTATTATGACCGTCCCTCCTCGGTTG
Engelhardia_serrata       ACATCCGAAAACGACTTGTAAACCTTATTATGACCGTCCCTCCTCGGTTG
Engelhardia_spicata       ACATCCGAAAACGACTTGTAAACCTTATTATGACCGTCCCTCCTCGGTTG
Juglans_cathayensis       ACATCCGAAAACGACTTGTAAACCTTATTATGACCGTCCCTCCTCGGTTG
Juglans_cinerea           ACATCCGAAAACGACTTGTAAACCTTATTATGACCGTCCCTCCTCGGTTG
Juglans_manshurica        ACATCCGAAAACGACTTGTAAACCTTATTATGACCGTCCCTCCTCGGTTG
Oreomunnea_mexicana       ACATCCGAAAACGACTTGTAAACCTTATTATGACCGTCCCTCCTCGGTTG
Platycarya_strobilacea    ACATCCGAAAACGACTTGTAAACCTTATTATGACCGTCCCTCCTCGGTTG
Pterocarya_delavayi       ACATCCGAAAACGACTTGTAAACCTTATTATGACCGTCCCTCCTCGGTTG
Pterocarya_hupehensis     ACATCCGAAAACGACTTGTAAACCTTATTATGACCGTCCCTCCTCGGTTG
Pterocarya_stenoptera     ACATCCGAAAACGACTTGTAAACCTTATTATGACCGTCCCTCCTCGGTTG
Pterocarya_tonkinensis    ACATCCGAAAACGACTTGTAAACCTTATTATGACCGTCCCTCCTCGGTTG
Rhoiptelea_chiliantha     ACATCTGAAAACGACTTGTAAACCTTATTATGACCGTCCCTCCTCGGTTG

Alfaroa_guanacastensis    TCCGCGGATTCCATTATCAAGAAGTGTATCCACAGCTTCTTGTACCAATT
Carya_sinensis      TCCGCGGATTCCATTATCAAGAAGTGTATCCACAGCTTCTTGTACCAATT
Carya_aquatica            TCCGCGGATTCCATTATCAAGAAGTGTATCCACAGCTTCTTGTACCAATT
Carya_cathayensis         TCCGCGGATTCCATTATCAAGAAGTGTATCCACAGCTTCTTGTACCAATT
Carya_cordiformis         TCCGCGGATTCCATTATCAAGAAGTGTATCCACAGCTTCTTGTACCAATT
Carya_floridana           TCCGCGGATTCCATTATCAAGAAGTGTATCCACAGCTTCTTGTACCAATT
Carya_glabra              TCCGCGGATTCCATTATCAAGAAGTGTATCCACAGCTTCTTGTACCAATT
Carya_hunanensis          TCCGCGGATTCCATTATCAAGAAGTGTATCCACAGCTTCTTGTACCAATT
Carya_illinoiensis        TCCGCGGATTCCATTATCAAGAAGTGTATCCACAGCTTCTTGTACCAATT
Carya_kweichowensis       TCCGCGGATTCCATTATCAAGAAGTGTATCCACAGCTTCTTGTACCAATT
Carya_laciniosa           TCCGCGGATTCCATTATCAAGAAGTGTATCCACAGCTTCTTGTACCAATT
Carya_myristiciformis     TCCGCGGATTCCATTATCAAGAAGTGTATCCACAGCTTCTTGTACCAATT
Carya_ovalis              TCCGCGGATTCCATTATCAAGAAGTGTATCCACAGCTTCTTGTACCAATT
Carya_ovata               TCCGCGGATTCCATTATCAAGAAGTGTATCCACAGCTTCTTGTACCAATT
Carya_pallida             TCCGCGGATTCCATTATCAAGAAGTGTATCCACAGCTTCTTGTACCAATT
Carya_texana              TCCGCGGATTCCATTATCAAGAAGTGTATCCACAGCTTCTTGTACCAATT
Carya_tomentosa           TCCGCGGATTCCATTATCAAGAAGTGTATCCACAGCTTCTTGTACCAATT
Carya_tonkinensis         TCCGCGGATTCCATTATCAAGAAGTGTATCCACAGCTTCTTGTACCAATT
Cyclocarya_paliurus       TCCGCGGATTCCATTATCAAGAAGTGTATCCACAGCTTCTTGTACCAATT
Engelhardia_fenzelii      TCCGCGGATTCCATTATCAAGAAGTGTATCCACAGCTTCTTGTACCAATT
Engelhardia_roxburghiana  TCCGCGGATTCCATTATCAAGAAGTGTATCCACAGCTTCTTGTACCAATT
Engelhardia_serrata       TCCGAGGA------------------------------------------
Engelhardia_spicata       TCCGCGGATTCCATTATCAAGAAGTGTATCCACAGCTTCTTGTACCAATT
Juglans_cathayensis       TCCGCGGATTCCATTATCAAGAAGTGTATCCACAGCTTCTTGTACCAATT
Juglans_cinerea           TCCGCGGATTCCATTATCAAGAAGTGTATCCACAGCTTCTTGTACCAATT
Juglans_manshurica        TCCGCGGATTCCATTATCAAGAAGTGTATCCACAGCTTCTTGTACCAATT
Oreomunnea_mexicana       TCCGCGGATTCCATTATCAAGAAGTGTATCCACAGCTTCTTGTACCAATT
Platycarya_strobilacea    TCCGCGGATTCCATTATCAAGAAGTGTATCCACAGCTTCTTGTACCAATT
Pterocarya_delavayi       TCCGCGGATTCCATTATCAAGAAGTGTATCCACAGCTTCTTGTACCAATT
Pterocarya_hupehensis     TCCGCGGATTCCATTATCAAGAAGTGTATCCACAGCTTCTTGTACCAATT
Pterocarya_stenoptera     TCCGCGGATTCCATTATCAAGAAGTGTATCCACAGCTTCTTGTACCAATT
Pterocarya_tonkinensis    TCCGCGGATTCCATTATCAAGAAGTGTATCCACAGCTTCTTGTACCAATT
Rhoiptelea_chiliantha     TCCGCGGATTCCATTATCAAGAAGTGTATCCACAGCTTCTTGTACCAATT

Alfaroa_guanacastensis    TCTCCTGACACATTACTAATTCCCCTGGCGTAGATCTACTTGTTGTTAAT
Carya_sinensis      TCTCCTGACACATTACTAATTCCCCTGGCGTAGATCTACTTGTTGTTAAT
Carya_aquatica            TCTCCTGACACATTACTAATTCCCCTGGCGTAGATCTACTTGTTGTTAAT
Carya_cathayensis         TCTCCTGACACATTACTAATTCCCCTGGCGTAGATCTACTTGTTGTTAAT
Carya_cordiformis         TCTCCTGACACATTACTAATTCCCCTGGCGTAGATCTACTTGTTGTTAAT
Carya_floridana           TCTCCTGACACATTACTAACTCCCCTGGCGTAGATCTACTTGTTGTTAAT
Carya_glabra              TCTCCTGACACATTACTAATTCCCCTGGCGTAGATCTACTTGTTGTTAAT
Carya_hunanensis          TCTCCTGACACATTACTAATTCCCCTGGCGTAGATCTACTTGTTGTTAAT
Carya_illinoiensis        TCTCCTGACACATTACTAATTCCCCTGGCGTAGATCTACTTGTTGTTAAT
Carya_kweichowensis       TCTCCTGACACATTACTAATTCCCCTGGCGTAGATCTACTTGTTGTTAAT
Carya_laciniosa           TCTCCTGACACATTACTAATTCCCCTGGCGTAGATCTACTTGTTGTTAAT
Carya_myristiciformis     TCTCCTGACACATTACTAATTCCCCTGGCGTAGATCTACTTGTTGTTAAT
Carya_ovalis              TCTCCTGACACATTACTAATTCCCCTGGCGTAGATCTACTTGTTGTTAAT
Carya_ovata               TCTCCTGACACATTACTAATTCCCCTGGCGTAGATCTACTTGTTGTTAAT
Carya_pallida             TCTCCTGACACATTACTAACTCCCCTGGCGTAGATCTACTTGTTGTTAAT
Carya_texana              TCTCCTGACACATTACTAATTCCCCTGGCGTAGATCTACTTGTTGTTAAT
Carya_tomentosa           TCTCCTGACACATTACTAATTCCCCTGGCGTAGATCTACTTGTTGTTAAT
Carya_tonkinensis         TCTCCTGACACATTACTAATTCCCCTGGCGTAGATCTACTTGTTGTTAAT
Cyclocarya_paliurus       TCTCCTGACACATTACTAACTCCCCTGGCGTAGATCTACTTGTTGTTAAT
Engelhardia_fenzelii      TCTCCTGACACATTACTAATTCCCCTGGCGTAGATCTACTTGTTGTTAAT
Engelhardia_roxburghiana  TCTCCTGACACATTACTAATTCCCCTGGCGTAGATCTACTTGTTGTTAAT
Engelhardia_serrata       --------------------------------------------------
Engelhardia_spicata       TCTCCTGACACATTACTAATTCCCCTGGCGTAGATCTACTTGTTGTTAAT
Juglans_cathayensis       TCTCCTGACACATTACTAACTCCCCTGGCGTAGATCTACTTGTTGTTAAT
Juglans_cinerea           TCTCCTGACACATTACTAACTCCCCTGGCGTAGATCTACTTGTTGTTAAT
Juglans_manshurica        TCTCCTGACACATTACTAACTCCCCTGGCGTAGATCTACTTGTTGTTAAT
Oreomunnea_mexicana       TCTCCTGACACATTACTAATTCCCCTGGCGTAGATCTACTTGTTGTTAAT
Platycarya_strobilacea    TCTCCTGACACATTACTAATTCCCCTGGCGTAGATCTACTTGTTGTTAAT
Pterocarya_delavayi       TCTCCTGACACATTACTAACTCCC--------------------------
Pterocarya_hupehensis     TCTCCTGACACATTACTAACTCCCCTGGCGTAGATCTACTTGTTGTTAAT
Pterocarya_stenoptera     TCTCCTGACACATTACTAACTCCCCTGGCGTAGATCTACTTGTTGTTAAT
Pterocarya_tonkinensis    TCTCCTGACACATTACTAATTCCCCTGGCGTAGATCTACTTGTTGTTAAT
Rhoiptelea_chiliantha     TCTCCTGACACATTACTAATTCCCCTGGCGTAGATCTACTTGTTGTTAAT

Alfaroa_guanacastensis    AGATCGATAAGAGTATTGTTCCGATAAATAACTCTTCTATAAAGTTCATT
Carya_sinensis      AGATCGATAAGAGTATTGTTCCGATAAATAACTCTTCTATAAAGTTCATT
Carya_aquatica            AGATCGATAAGAGTATTGTTCCGATAAATAACTCTTCTATAAAGTTCATT
Carya_cathayensis         AGATCGATAAGAGTATTGTTCCGATAAATAACTCTTCTATAAAGTTCATT
Carya_cordiformis         AGATCGATAAGAGTATTGTTCCGATAAATAACTCTTCTATAAAGTTCATT
Carya_floridana           AGATCGATAAGAGTATTGTTCCGATAAATAACTCTTCTATAAAGTTCATT
Carya_glabra              AGATCGATAAGAGTATTGTTCCGATAAATAACTCTTCTATAAAGTTCATT
Carya_hunanensis          AGATCGATAAGAGTATTGTTCCGATAAATAACTCTTCTATAAAGTTCATT
Carya_illinoiensis        AGATCGATAAGAGTATTGTTCCGATAAATAACTCTTCTATAAAGTTCATT
Carya_kweichowensis       AGATCGATAAGAGTATTGTTCCGATAAATAACTCTTCTATAAAGTTCATT
Carya_laciniosa           AGATCGATAAGAGTATTGTTCCGATAAATAACTCTTCTATAAAGTTCATT
Carya_myristiciformis     AGATCGATAAGAGTATTGTTCCGATAAATAACTCTTCTATAAAGTTCATT
Carya_ovalis              AGATCGATAAGAGTATTGTTCCGATAAATAACTCTTCTATAAAGTTCATT
Carya_ovata               AGATCGATAAGAGTATTGTTCCGATAAATAACTCTTCTATAAAGTTCATT
Carya_pallida             AGATCGATAAGAGTATTGTTCCGATAAATAACTCTTCTATAAAGTTCATT
Carya_texana              AGATCGATAAGAGTATTGTTCCGATAAATAACTCTTCTATAAAGTTCATT
Carya_tomentosa           AGATCGATAAGAGTATTGTTCCGATAAATAACTCTTCTATAAAGTTCATT
Carya_tonkinensis         AGATCGATAAGAGTATTGTTCCGATAAATAACTCTTCTATAAAGTTCATT
Cyclocarya_paliurus       AGATCGATAAGAGTATTGTTCCGATAAATAACTCTTCTATAAAGTTCGTT
Engelhardia_fenzelii      AGATCGATAAGAGTATTGTTCCGATAAATAACTCTTCTATAAAGTTCATT
Engelhardia_roxburghiana  AGATCGATAAGAGTATTGTTCCGATAAATAACTCTTCTATAAAGTTCATT
Engelhardia_serrata       --------------------------------------------------
Engelhardia_spicata       AGATCGATAAGAGTATTGTTCCGATAAATAACTCTTCTATAAAGTTCATT
Juglans_cathayensis       AGATCGATAAGAGTATTGTTCCGATAAATAACTCTTCTATAAAGTTCATT
Juglans_cinerea           AGATCGATAAGAGTATTGTTCCGATAAATAACTCTTCTATAAAGTTCATT
Juglans_manshurica        AGATCGATAAGAGTATTGTTCCGATAAATAACTCTTCTATAAAGTTCATT
Oreomunnea_mexicana       AGATCGATAAGAGTATTGTTCCGATAAATAACTCTTCTATAAAGTTCATT
Platycarya_strobilacea    AGATCGATAAGAGTATTGTTCCGATAAATAACTCTTCTATAAAGTTCATT
Pterocarya_delavayi       --------------------------------------------------
Pterocarya_hupehensis     AGATCGATAAGAGTATTGTTCCGATAAATAACTCTTCTATAAAGTTCATT
Pterocarya_stenoptera     AGATCGATAAGAGTATTGTTCCGATAAATAACTCTTCTATAAAGTTCATT
Pterocarya_tonkinensis    AGATCGATAAGAGTATTGTTCCGATAAATAACTCTTCTATAAAGTTCATT
Rhoiptelea_chiliantha     AGATCGATAAGAGTATTGTTCCGATAAATAACTCTTCTATAAAGTTCATT

Alfaroa_guanacastensis    AATATCCGAGCTCATTAGTTTACCCCCATCTATCTGAATGATGTGTCTCA
Carya_sinensis      AATATCCGAGCTCATTAGTTTACCCCCATCTATCTGAATGATGGGTCTCA
Carya_aquatica            AATATCCGAGCTCATTAGTTTACCCCCATCTATCTGAATGATGGGTCTCA
Carya_cathayensis         AATATCCGAGCTCATTAGTTTACCCCCATCTATCTGAATGATGGGTCTCA
Carya_cordiformis         AATATCCGAGCTCATTAGTTTACCCCCATCTATCTGAATGATGGGTCTCA
Carya_floridana           AATATCCGAGCTCATTAGTTTACCCCCATCTATCTGAATGATGGGTCTCA
Carya_glabra              AATATCCGAGCTCATTAGTTTACCCCCATCTATCTGAATGATGGGTCTCA
Carya_hunanensis          AATATCCGAGCTCATTAGTTTACCCCCATCTATCTGAATGATGGGTCTCA
Carya_illinoiensis        AATATCCGAGCTCATTAGTTTACCCCCATCTATCTGAATGATGGGTCTCA
Carya_kweichowensis       AATATCCGAGCTCATTAGTTTACCCCCATCTATCTGAATGATGGGTCTCA
Carya_laciniosa           AATATCCGAGCTCATTAGTTTACCCCCATCTATCTGAATGATGGGTCTCA
Carya_myristiciformis     AATATCCGAGCTCATTAGTTTACCCCCATCTATCTGAATGATGGGTCTCA
Carya_ovalis              AATATCCGAGCTCATTAGTTTACCCCCATCTATCTGAATGATGGGTCTCA
Carya_ovata               AATATCCGAGCTCATTAGTTTACCCCCATCTATCTGAATGATGGGTCTCA
Carya_pallida             AATATCCGAGCTCATTAGTTTACCCCCATCTATCTGAATGATGGGTCTCA
Carya_texana              AATATCCGAGCTCATTAGTTTACCCCCATCTATCTGAATGATGGGTCTCA
Carya_tomentosa           AATATCCGAGCTCATTAGTTTACCCCCATCTATCTGAATGATGGGTCTCA
Carya_tonkinensis         AATATCCGAGCTCATTAGTTTACCCCCATCTATCTGAATGATGGGTCTCA
Cyclocarya_paliurus       AATATCCGAGCTCATTAGTTTACCCCCATCTATCTGAATGATGGGTCTCA
Engelhardia_fenzelii      AATATCCGAGCTCATTAGTTTACCCCCATCTATCTGAATGATGGGTCTCA
Engelhardia_roxburghiana  AATATCCGAGCTCATTAGTTTACCCCCATCTATCTGAATGATGAGTCTCA
Engelhardia_serrata       --------------------------------------------------
Engelhardia_spicata       AATATCCGAGCTCATTAGTTTACCCCCATCTATCTGAATGATGGGTCTCA
Juglans_cathayensis       AATATCCGAGCTCATTAGTTTACCCCCATCTATCTGAATGATGGGTCTCA
Juglans_cinerea           AATATCCGAGCTCATTA---------------------------------
Juglans_manshurica        AATATCCGAGCTCATTAGTTTACCCCCATCTATCTGAATGATGGGTCTCA
Oreomunnea_mexicana       AATATCCGAGCTCATTAGTTTACCCCCATCTATCTGAATGATGGGTCTCA
Platycarya_strobilacea    AATATCCGAGCTCATTAGTTTACCCCCATCTATCTGAATGATGGGTCTCA
Pterocarya_delavayi       --------------------------------------------------
Pterocarya_hupehensis     AATATCCGAGCTCATTAGTTTACCCCCATCTATCTGAATGATGGGTCTCA
Pterocarya_stenoptera     AATATCCGAGCTCATTAGTTTACCCCCATCTATCTGAATGATGGGTCTCA
Pterocarya_tonkinensis    AATATCCGAGCTCATTAGTTTACCCCCATCTATCTGAATGATGGGTCTCA
Rhoiptelea_chiliantha     AATATCCGAGCTCATTAGTTTACCCCCATCTATCTGAATGATGGGTCTCA

Alfaroa_guanacastensis    ACTCGGGAGGAAGAACTGGTAATAGACATA---------GATGAATAATA
Carya_sinensis      ACTCGGGAGGAAGAACTGGTAATAGACATAAAACCATCAGATGAATAATA
Carya_aquatica            ACTCGG---------------------------------GATGAATAATA
Carya_cathayensis         ACTCGGGAGGAAGAACTGGTAATAGACATAAAACCATCAGATGAATAATA
Carya_cordiformis         ACT------------------------------------GATGAATAATA
Carya_floridana           ACTCGGGAGGAAGAACTGGTAATAGACATAAAACCATCAGATGAATAATA
Carya_glabra              ACT------------------------------------GATGAATAATA
Carya_hunanensis          ACT------------------------------------GATGAATAATA
Carya_illinoiensis        ACTCGGGAGGAAGAACTGGTAATAGACATAAAACCATCCGATGAATAATA
Carya_kweichowensis       ACT------------------------------------GATGAATAATA
Carya_laciniosa           ACT------------------------------------GATGAATAATA
Carya_myristiciformis     ACT------------------------------------GATGAATAATA
Carya_ovalis              ACT------------------------------------GATGAATAATA
Carya_ovata               ACT------------------------------------GATGAATAATA
Carya_pallida             ACTCGGGAGGAAGAACTGGTAATAGACATAAAACCATCCGATGAATAATA
Carya_texana              ACTCGGGAGGAAGAACTGGTAATAGACATAAAACCATCCGATGAATAATA
Carya_tomentosa           ACT------------------------------------GATGAATAATA
Carya_tonkinensis         ACT------------------------------------GATGAATAATA
Cyclocarya_paliurus       ACTCGGGAGGAAGAACTGGTAATAGACATAAAACCATCCGATGAATAATA
Engelhardia_fenzelii      ACTCGG---------------------------------GATGAATAATA
Engelhardia_roxburghiana  ACTCGG--------------------------------------------
Engelhardia_serrata       --------------------------------------------------
Engelhardia_spicata       ACTCGGGAGGAAGAACTGGTAATAGACATAAAACCATCCAGATGATAATA
Juglans_cathayensis       ACTCGGGAGGAAGAACTGGTAATAGACATAAAAC------------AATA
Juglans_cinerea           ---------------------------------------GATGAATAATA
Juglans_manshurica        ACTCGG---------------------------------GATGAATAATA
Oreomunnea_mexicana       ACTCGG----------------------------------ATGAATAATA
Platycarya_strobilacea    ---------------------------------------GATGAATAATA
Pterocarya_delavayi       ---------------------------------------GATGAATAATA
Pterocarya_hupehensis     --------------------------------------------------
Pterocarya_stenoptera     ACTCGGGAGGAAGAACTGGTAATAGACATAAAA------GATGAATAATA
Pterocarya_tonkinensis    ACTCGG---------------------------------GATGAATAATA
Rhoiptelea_chiliantha     ACTCGGGAGGAAGAACTG--------------------------------

Alfaroa_guanacastensis    CTCCCCCCCCCCTAGAAACGTATAAGAAGTTTTCGCTTCGTACGGCTCAA
Carya_sinensis      CTCCCCCCC---TAGAAACGTATAAGAAGTTTTCGCCTCGTACGGCTCAA
Carya_aquatica            CTCCCCCCC---TAGAAACGTATAAGAAGTTTTCGCCTCGTACGGCTCAA
Carya_cathayensis         CTCCCCCCC---TAGAAACGTATAAGAAGTTTTCGCCTCGTACGGCTCAA
Carya_cordiformis         CTCCCCCCC---TAGAAACGTATAAGAAGTTTTCGCCTCGTACGGCTCAA
Carya_floridana           CTCCCCCCC---TAGAAACGTATAAGAAGTTTTCGCCTCGTACGGCTCAA
Carya_glabra              CTCCCCCCC---TAGAAACGTATAAGAAGTTTTCGCCTCGTACGGCTCAA
Carya_hunanensis          CTCCCCCCC---TAGAAACGTATAAGAAGTTTTCGCCTCGTACGGCTCAA
Carya_illinoiensis        CTCCCCCCC---TAGAAACGTATAAGAAGTTTTCGCCTCGTACGGCTCAA
Carya_kweichowensis       CTCCCCCCC---TAGAAACGTATAAGAAGTTTTCGCCTCGTACGGCTCAA
Carya_laciniosa           CTCCCCCCC---TAGAAACGTATAAGAAGTTTTCGCCTCGTACGGCTCAA
Carya_myristiciformis     CTCCCCCCC---TAGAAACGTATAAGAAGTTTTCGCCTCGTACGGCTCAA
Carya_ovalis              CTCCCCCCC---TAGAAACGTATAAGAAGTTTTCGCCTCGTACGGCTCAA
Carya_ovata               CTCCCCCCC---TAGAAACGTATAAGAAGTTTTCGCCTCGTACGGCTCAA
Carya_pallida             CTCCCCCCC---TAGAAACGTATAAGAAGTTTTCGCCTCGTACGGCTCAA
Carya_texana              CTCCCCCCC---TAGAAACGTATAAGAAGTTTTCGCCTCGTACGGCTCAA
Carya_tomentosa           CTCCCCCCC---TAGAAACGTATAAGAAGTTTTCGCCTCGTACGGCTCAA
Carya_tonkinensis         CTCCCCCCC---TAGAAACGTATAAGAAGTTTTCGCCTCGTACGGCTCAA
Cyclocarya_paliurus       CTCCCCCCC---TAGAAACGTATAAGAAGTTTTCGCCTCGTACGGCTCAA
Engelhardia_fenzelii      CTCCCCCCCCCCTAGAAACGTATAAGAAGTTTTCGCCTCGTACGGCTCAA
Engelhardia_roxburghiana  ----------------------------------------------TCAA
Engelhardia_serrata       --------------------------------------------------
Engelhardia_spicata       CTCCCCCCCCCCTAGAAACGTATAAGAAGTTTTCGCCTCGAACGGCTCAA
Juglans_cathayensis       CTCCCCCCC---TAGAAACGTATAAGAAGTTTTCGCCTCGTACGGCTCAA
Juglans_cinerea           CTCCCCCCC---TAGAAACGTATAAGAAGTTTTCGCCTCGTACGGCTCAA
Juglans_manshurica        CTCCCCCCC---TAGAAACGTATAAGAAGTTTTCGCCTCGTACGGCTCAA
Oreomunnea_mexicana       CTCCCCCCCCCCTAGAAACGTATAAGAAGTTTTCGCTTCGTACGGCTCAA
Platycarya_strobilacea    CTCCCCCCC---TAGAAACGTATAAGAAGTTTTCGCCTCGTACGGCTCAA
Pterocarya_delavayi       CTCCCCCCC---TAGAAACGTATAAGAAGTTTTCGCCTCGTACGGCTCAA
Pterocarya_hupehensis     -------------AGAAACGTATAAGAAGTTTTCGCCTCGTACGGCTCAA
Pterocarya_stenoptera     CTCCCCCCC---TAGAAACGTATAAGAAGTTTTCGCCTCGTACGGCTCAA
Pterocarya_tonkinensis    CTCCCCCCC---TAGAAACGTATAAGAAGTTTTCGCCTCGTACGGCTCAA
Rhoiptelea_chiliantha     --------------------------------------------------

Alfaroa_guanacastensis    GAAAATTCGAAATTATGTCTATGTATAGAATTTGTAATTAATATTAA---
Carya_sinensis      GAAAATTCGAAATTATGTCTATGTATAGAATCTTTAATTAATATTAA---
Carya_aquatica            GAAAATTCGAAATTATGTCTATGTATAGAATCTTTAATTAATATTAA---
Carya_cathayensis         GAAAATTCGAAATTATGTCTATGTATAGAATCTTTAATTAATATTAAAAT
Carya_cordiformis         GAAAATTCGAAATTATGTCTATGTATAGAATCTTTAATTAATATTAA---
Carya_floridana           GAAAATTCGAAATTATGTCTATGTATAGAATCTTTAATTAATATTAA---
Carya_glabra              GAAAATTCGAAATTATGTCTATGTATAGAATCTTTAATTAATATTAA---
Carya_hunanensis          GAAAATTCGAAATTATGTCTATGTATAGAATCTTTAATTAATATTAA---
Carya_illinoiensis        GAAAATTCGAAATTATGTCTATGTATAGAATCTTTAATTAATATTAA---
Carya_kweichowensis       GAAAATTCGAAATTATGTCTATGTATAGAATCTTTAATTAATATTAAAAT
Carya_laciniosa           GAAAATTCGAAATTATGTCTATGTATAGAATCTTTAATTAATATTAA---
Carya_myristiciformis     GAAAATTCGAAATTATGTCTATGTATAGAATCTTTAATTAATATTAA---
Carya_ovalis              GAAAATTCGAAATTATGTCTATGTATAGAATCTTTAATTAATATTAA---
Carya_ovata               GAAAATTCGAAATTATGTCTATGTATAGAATCTTTAATTAATATTAA---
Carya_pallida             GAAAATTCGAAATTATGTCTATGTATAGAATCTTTAATTAATATTAA---
Carya_texana              GAAAATTCGAAATTATGTCTATGTATAGAATCTTTAATTAATATTAA---
Carya_tomentosa           GAAAATTCGAAATTATGTCTATGTATAGAATCTTTAATTAATATTAA---
Carya_tonkinensis         GAAAATTCGAAATTATGTCTATGTATAGAATCTTTAATTAATATTAA---
Cyclocarya_paliurus       GAAAATTCGAAATTATGTCTATGTATAGAATTTTTAATTAATATTAA---
Engelhardia_fenzelii      AGAAATTCGAAATTATGTCTATGTATAGAATTTGTAATTCATATTAA---
Engelhardia_roxburghiana  GAAAATTCGAAATTATGTCTATGTATAGAATTTGTAATTCATATTAA---
Engelhardia_serrata       --------------------------------------------------
Engelhardia_spicata       GAAAATTCGAAATTATGTCTATGTATAGAATTTGTAATTAATATTAA---
Juglans_cathayensis       GCAAATTCGAAATTATGTCTATGTATAGAATTTTTAATTCATATTAA---
Juglans_cinerea           GCAAATTCGAAATTATGTCTATGTATAGAATTTTTAATTCATATTAA---
Juglans_manshurica        GCAAATTCGAAATTATGTCTATGTATAGAATTTTTAATTCATATTAA---
Oreomunnea_mexicana       GAAAATTCGAAATTATGTCTATGTATAGAATTTGTAATTAATATTAA---
Platycarya_strobilacea    GAAAATTCTAAATTATGTCTATGTATAGAATTTTTAATTAATATTAA---
Pterocarya_delavayi       GCAAATTCGAAATTATGTCTATGTATAGAATTTTTAATTCATATTAA---
Pterocarya_hupehensis     GCAAATTCGAAATTATGTCTATGTATAGAATTTTTAATTCATATTAA---
Pterocarya_stenoptera     GCAAATTCGAAATTATGTCTATGTATAGAATTTTTAATTCATATTAA---
Pterocarya_tonkinensis    GCAAATTCGAAATTATGTCTATGTATAGAATTTTTAATTCATATTAA---
Rhoiptelea_chiliantha     --------------------------------------------------

Alfaroa_guanacastensis    -----ATAGATCCATAAAATCATCAAATCAATTAAACTATGATTTAAGTA
Carya_sinensis      -----TTAGATCCATAAAATCATCAAATCAATTAAACTATGATTTAAGTA
Carya_aquatica            -----TTAGATCCATAAAATCATCAAATCAATTAAACTATGATTTAAGTA
Carya_cathayensis         ATTAATTAGATCCATAAAATCATCAAATCAATTAAACTATGATTTAAGTA
Carya_cordiformis         -----TTAGATCCATAAAATCATCAAATCAATTAAACTATGATTTAAGTA
Carya_floridana           -----TTAGATCCATAAAATCATCAAATCAATTAAACTATGATTTAAGTA
Carya_glabra              -----TTAGATCCATAAAATCATCAAATCAATTAAACTATGATTTAAGTA
Carya_hunanensis          -----TTAGATCCATAAAATCATCAAATCAATTAAACTATGATTTAAGTA
Carya_illinoiensis        -----TTAGATCCATAAAATCATCAAATCAATTAAACTATGATTTAAGTA
Carya_kweichowensis       ATTAATTAGATCCATAAAATCATCAAATCAATTAAACTATGATTTAAGTA
Carya_laciniosa           -----TTAGATCCATAAAATCATCAAATCAATTAAACTATGATTTAAGTA
Carya_myristiciformis     -----TTAGATCCATAAAATCATCAAATCAATTAAACTATGATTTAAGTA
Carya_ovalis              -----TTAGATCCATAAAATCATCAAATCAATTAAACTATGATTTAAGTA
Carya_ovata               -----TTAGATCCATAAAATCATCAAATCAATTAAACTATGATTTAAGTA
Carya_pallida             -----TTAGATCCATAAAATCATCAAATCAATTAAACTATGATTTAAGTA
Carya_texana              -----TTAGATCCATAAAATCATCAAATCAATTAAACTATGATTTAAGTA
Carya_tomentosa           -----TTAGATCCATAAAATCATCAAATCAATTAAACTATGATTTAAGTA
Carya_tonkinensis         -----TTAGATCCATAAAATCATCAAATCAATTAAACTATGATTTAAGTA
Cyclocarya_paliurus       -----ATAGATCCATAAAATCATCAAATCAATTAAACTATGATTTAAGTA
Engelhardia_fenzelii      -----ATAGATCCATAAAATCATCAAATCAATTAAACTATGATTTAAGTA
Engelhardia_roxburghiana  -----ATAGATCCATAAAATCATCAAATCAATTAAACTATGATTTAAGTA
Engelhardia_serrata       -----CTAGAACCACAAAATCATCAAATCAATTAAACTATGATTTAAGTA
Engelhardia_spicata       -----ATAGATCCATAAAATCATCAAATCAATTAAACTAGGACTTAAGTA
Juglans_cathayensis       -----ATAGATCCATAAAATCATCAAATCAATTAAACTATGATTTAAGTG
Juglans_cinerea           -----ATAGATCCATAAAATCATCAAATCAATTAAACTATGATTTAAGTG
Juglans_manshurica        -----ATAGATCCATAAAATCATCAAATCAATTAAACTATGATTTAAGTG
Oreomunnea_mexicana       -----ATAGATCCATAAAATCATCAAATCAATTAAACTATGATTTAAGTA
Platycarya_strobilacea    -----ATAGATCCATAAAATCATCAAATCAATTAAACTATGATTTAAGTA
Pterocarya_delavayi       -----ATAGATCCATAAAATCATCAAATCAATTAAACTATGATTTAAGTG
Pterocarya_hupehensis     -----ATAGATCCATAAAATCATCAAATCAATTAAACTATGATTTAAGTG
Pterocarya_stenoptera     -----ATAGATCCATAAAATCATCAAATCAATTAAACTATGATTTAAGTG
Pterocarya_tonkinensis    -----ATAGATCCATAAAATCATCAAATCAATTAAACTATGATTTAAGTG
Rhoiptelea_chiliantha     --------------------------------------------------

Alfaroa_guanacastensis    CTTTTCCTTATTCTTATT-----ATTGTCCGAAAAAGGAAAAAAAAATCA
Carya_sinensis      CTTTTCCTTATTCTTATTATTTTATTGTCCGAAAAAGGAAAAAAAA-TCA
Carya_aquatica            CTTTTCCTTATTCTTATTATTTTATTGTCCGAAAAAGGAAAAAAA--TCA
Carya_cathayensis         CTTTTCCTTATTCTTATTATTTTATTGTCCGAAAAAGGAAAAAAAA-TCA
Carya_cordiformis         CTTTTCCTTATTCTTATTATTTTATTGTCCGAAAAAGGAAAAAAA--TCA
Carya_floridana           CTTTTCCTTATTCTTATTATTTTATTGTCCGAAAAAGGAAAAAAA--TCA
Carya_glabra              CTTTTCCTTATTCTTATTATTTTATTGTCCGAAAAAGGAAAAAAA--TCA
Carya_hunanensis          CTTTTCCTTATTCTTATTATTTTATTGTCCGAAAAAGGAAAAAAAAATCA
Carya_illinoiensis        CTTTTCCTTATTCTTATTATTTTATTGTCCGAAAAGGGAAAAAAA--TCA
Carya_kweichowensis       CTTTTCCTTATTCTTATTATTTTATTGTCCGAAAAAGGAAAAAAAA-TCA
Carya_laciniosa           CTTTTCCTTATTCTTATTATTTTATTGTCCGAAAAAGGAAAAAAA--TCA
Carya_myristiciformis     CTTTTCCTTATTCTTATTATTTTATTGTCCGAAAAAGGAAAAAAA--TCA
Carya_ovalis              CTTTTCCTTATTCTTATTATTTTATTGTCCGAAAAAGGAAAAAAA--TCA
Carya_ovata               CTTTTCCTTATTCTTATTATTTTATTGTCCGAAAAAGGAAAAAAA--TCA
Carya_pallida             CTTTTCCTTATTCTTATTATTTTATTGTCCGAAAAAGGAAAAAAA--TCA
Carya_texana              CTTTTCCTTATTCTTATTATTTTATTGTCCGAAAAGGGAAAAAAA--TCA
Carya_tomentosa           CTTTTCCTTATTCTTATTATTTTATTGTCCGAAAAAGGAAAAAAA--TCA
Carya_tonkinensis         CTTTTCCTTATTCTTATTATTTTATTGTCCGAAAAAGGAAAAAAAA-TCA
Cyclocarya_paliurus       CTTTTCCTTATT-----------ATTGTCCGAAAAAAGAAAAAAAA-TCA
Engelhardia_fenzelii      CTTTTCCTTATTCTTATT-----ATTGTCCGAAAAAGGGAAAAAAAATCA
Engelhardia_roxburghiana  CTTTTCCTTATTCTTATT-----ATTGTCCGAAAAAGGAAAAAAAA-TCA
Engelhardia_serrata       CTTTTCCTTATTCTTATT-----ATTGTCCGAAAAAGGAAAAAAAA-TCA
Engelhardia_spicata       CTTTTCCTTATTCTTATT-----ATTGTCCGAAAAAGGAAAAAAAA-TTA
Juglans_cathayensis       CTTTTCCTTATTCTTATT-----ATTGTCCGAAAAAAGAAAAAAAA-TCA
Juglans_cinerea           CTTTTCCTTATT-----------ATTGTCCGAAAAAAGAAAAAAAA-TCA
Juglans_manshurica        CTTTTCCTTATTCTTATT-----ATTGTCCGAAAAAAGAAAAAAAA-TCA
Oreomunnea_mexicana       CTTTTCCTTATTCTTATT-----ATTGTCCGAAAAAGGAAAAAAAA-TCA
Platycarya_strobilacea    CTTTTCCTTATTCTTAAT----TATTGTCTGAAAAAGGAAAAAAAA-TCA
Pterocarya_delavayi       TTTTTCCTTATTCTTATTCTTTTATTGTCCGAAAAAAGAAAAAAAA-TCA
Pterocarya_hupehensis     CTTTTCCTTATTCTTATT-----ATTGTCCGAAAAAAGAAAAAAAA-TCA
Pterocarya_stenoptera     TTTTTCCTTATTCTTATTCTTTTATTGTCCGAAAAAAGAAAAAAAA-TCA
Pterocarya_tonkinensis    CTTTTCCTTATTCTTATT-----ATTGTCCGAAAAAAGAAAAAAAA-TCA
Rhoiptelea_chiliantha     --------------------------------------------------

Alfaroa_guanacastensis    TTCGTATTCACATCCTCATAACTCAAGTTGTATAATTTTCAAATAACCCA
Carya_sinensis      TTCGTATTCACATCCTCATAACTCAAGTTGGATAATTTTCAAATAACCCA
Carya_aquatica            TTCGTATTCACATCCTCATAACTCAAGTTGGATAATTTTCAAATAACCCA
Carya_cathayensis         TTCGTATTCACATCCTCATAACTCAAGTTGGATAATTTTCAAATAACCCA
Carya_cordiformis         TTCGTATTCACATCCTCATAACTCAAGTTGGATAATTTTCAAATAACCCA
Carya_floridana           TTCGTATTCACATCCTCATAACTCAAGTTGGATAATTTTCAAATAACCCA
Carya_glabra              TTCGTATTCACATCCTCATAACTCAAGTTGGATAATTTTCAAATAACCCA
Carya_hunanensis          TTCGTATTCACATCCTCATAACTCAAGTTGGATAATTTTCAAATAACCCA
Carya_illinoiensis        TTCGTATTCACATCCTCATAACTCAAGTTGGATAATTTTCAAATAACCCA
Carya_kweichowensis       TTCGTATTCACATCCTCATAACTCAAGTTGGATAATTTTCAAATAACCCA
Carya_laciniosa           TTCGTATTCACATCCTCATAACTCAAGTTGGATAATTTTCAAATAACCCA
Carya_myristiciformis     TTCGTATTCACATCCTCATAACTCAAGTTGGATAATTTTCAAATAACCCA
Carya_ovalis              TTCGTATTCACATCCTCATAACTCAAGTTGGATAATTTTCAAATAACCCA
Carya_ovata               TTCGTATTCACATCCTCATAACTCAAGTTGGATAATTTTCAAATAACCCA
Carya_pallida             TTCGTATTCACATCCTCATAACTCAAGTTGGATAATTTTCAAATAACCCA
Carya_texana              TTCGTATTCACATCCTCATAACTCAAGTTGGATAATTTTCAAATAACCCA
Carya_tomentosa           TTCGTATTCACATCCTCATAACTCAAGTTGGATAATTTTCAAATAACCCA
Carya_tonkinensis         TTCGTATTCACATCCTCATAACTCAAGTTGGATAATTTTCAAATAACCCA
Cyclocarya_paliurus       TTCGTATTCACATCCTCATAACTCAA--------ATTTTCAAATAACCCA
Engelhardia_fenzelii      TTCGTATTCACATCCTCATAACTCAAGTTGGATAATTTTCAAATAACCCA
Engelhardia_roxburghiana  TTCGTATTCACATCCTCATAACTCAAGTTGGATAATTTTCAAATAACCCA
Engelhardia_serrata       TTCGTATTCACATCCTCATAACTCAAGTTGGATAATTTTCAAATAACCCA
Engelhardia_spicata       TTCGTATTCACATCCTCATAACTCAAGTTGGATAATTTTCAAATAACCCA
Juglans_cathayensis       TTCGTATTCACATCCTCATAACTCAAGTTGGATAATTTTCAAATAACCCA
Juglans_cinerea           TTCGTATTCACATCCTCATAACTCAAGTTGGATAATTTTCAAATAACCCA
Juglans_manshurica        TTCGTATTCACATCCTCATAACTCAAGTTGGATAATTTTCAAATAACCCA
Oreomunnea_mexicana       TTCGTATTCACATCCTCATAACTCAAGTTGGATAATTTTCAAATAACCCA
Platycarya_strobilacea    TTCATATTCACATCCTCATAACTCAAGTTGAATAATTTTCAAATAACCCA
Pterocarya_delavayi       TTCGTATTCATATCCTCATAACTCAAGTTGGATAATTTTCAAATAACCCA
Pterocarya_hupehensis     TTCGTATTCATATCCTCATAACTCAAGTTGGATAATTTTCAAATAACCCA
Pterocarya_stenoptera     TTCGTATTCATATCCTCATAACTCAAGTTGGATAATTTTCAAATAACCCA
Pterocarya_tonkinensis    TTCGTATTCATATCCTCATAACTCAAGTTGGATAATTTTCAAATAACCCA
Rhoiptelea_chiliantha     --------------------------GTTGGATAACTCTCAAATAACCCA

Alfaroa_guanacastensis    AAAAAAAACCTTTAGGCATTTCGTTTATTGAGCGGTCTTTAATCACGCAT
Carya_sinensis      AAAGAAAACCTTTAGGCATTTCGTTTATTGAGCGGTCTCTAACCACGCAT
Carya_aquatica            AAAGAAAACCTTTAGGCATTTCGTTTATTGAGCGGTCTCTAACCACGCAT
Carya_cathayensis         AAAGAAAACCTTTAGGCATTTCGTTTATTGAGCGGTCTCTAACCACGCAT
Carya_cordiformis         AAAGAAAACCTTTAGGCATTTCGTTTATTGAGCGGTCTCTAACCACGCAT
Carya_floridana           AAAGAAAACCTTTAGGCATTTCGTTTATTGAGCGGTCTCTAACCACGCAT
Carya_glabra              AAAGAAAACCTTTAGGCATTTCGTTTATTGAGCGGTCTCTAACCACGCAT
Carya_hunanensis          AAAGAAAACCTTTAGGCATTTCGTTTATTGAGCGGTCTCTAACCACGCAT
Carya_illinoiensis        AAAGAAAACCTTTAGGCATTTCGTTTATTGAGCGGTCTCTAACCACGCAT
Carya_kweichowensis       AAAGAAAACCTTTAGGCATTTCGTTTATTGAGCGGTCTCTAACCACGCAT
Carya_laciniosa           AAAGAAAACCTTTAGGCATTTCGTTTATTGAGCGGTCTCTAACCACGCAT
Carya_myristiciformis     AAAGAAAACCTTTAGGCATTTCGTTTATTGAGCGGTCTCTAACCACGCAT
Carya_ovalis              AAAGAAAACCTTTAGGCATTTCGTTTATTGAGCGGTCTCTAACCACGCAT
Carya_ovata               AAAGAAAACCTTTAGGCATTTCGTTTATTGAGCGGTCTCTAACCACGCAT
Carya_pallida             AAAGAAAACCTTTAGGCATTTCGTTTATTGAGCGGTCTCTAACCACGCAT
Carya_texana              AAAGAAAACCTTTAGGCATTTCGTTTATTGAGCGGTCTCTAACCACGCAT
Carya_tomentosa           AAAGAAAACCTTTAGGCATTTCGTTTATTGAGCGGTCTCTAACCACGCAT
Carya_tonkinensis         AAAGAAAACCTTTAGGCATTTCGTTTATTGAGCGGTCTCTAACCACGCAT
Cyclocarya_paliurus       AAAGAAAACCTTTAGGCATTTCGTTTATTGAGCGGTCTCTAATCACGCAT
Engelhardia_fenzelii      AAAGAAAACCTTTAGGCATTTCGTTTATTGAGGGGTCTTTAATCACGCAT
Engelhardia_roxburghiana  AAAGAAAACCTTTAGGCATTTCGTTTATTGAGCGGTCTTTAATCACGCAT
Engelhardia_serrata       AAAGAAAACCTTTAGGCATTTCGTTTATTGAGCGGTCTTTAACCACGCAT
Engelhardia_spicata       AAAGAAAACCTTTAGGCATTTCGTTTATTGAGCGGTCTTTAACCACGCAT
Juglans_cathayensis       AAAGAAAACCTTTAGGCATTTCGTTTATTGAGCGGTCTCTAACCACGCAT
Juglans_cinerea           AAAGAAAACCTTTAGGCATTTCGTTTATTGAGCGGTCTCTAACCACGCAT
Juglans_manshurica        AAAGAAAACCTTTAGGCATTTCGTTTATTGAGCGGTCTCTAACCACGCAT
Oreomunnea_mexicana       AAAGAAAACCTTTAGGCATTTCGTTTATTGAGCGGTCTTTAATCACGCAT
Platycarya_strobilacea    AAAGAAAACCTTTAGGCATTTCGTTTATTGAGCGGTCTCTAACCACGCAT
Pterocarya_delavayi       AAAGAAAACCTTTAGGCATTTCGTTTATTGAGCGGTCTCTAACCACGCAT
Pterocarya_hupehensis     AAAGAAAACCTTTAGGCATTTCGTTTATTGAGCGGTCTCTAACCACGCAT
Pterocarya_stenoptera     AAAGAAAACCTTTAGGCATTTCGTTTATTGAGCGGTCTCTAACCACGCAT
Pterocarya_tonkinensis    AAAGAAAACCTTTAGGCATTTCGTTTATTGAGCGGTCTCTAACCACGCAT
Rhoiptelea_chiliantha     AAGGAAAACCTTTAGGCATTTCGTTTATTGAGCGGTCTCTAACCACGCAT

Alfaroa_guanacastensis    TTTTTGTCTCTCTCCTTTAAAATCTTTTT-------------------TA
Carya_sinensis      TTTTTGTCTGTCTCCTTTAGAATTTTTTT-------------------GA
Carya_aquatica            TTTTTGTCTGTCTCCTTTAGAATTTTTTT-------------------GA
Carya_cathayensis         TTTTTGCGTGTCTCCTTTCGAATTTTTTT-------------------GA
Carya_cordiformis         TTTTTGTCTGTCTCCTTTAGAATTTTTTT-------------------GA
Carya_floridana           TTTTTGTCTGTCTCCTTTAGAATTTTTTT-------------------GA
Carya_glabra              TTTTTGTCTGTCTCCTTTAGAATTTTTTT-------------------GA
Carya_hunanensis          TTTTTGTCTGTCTCCTTTAGAATTTTTTT-------------------GA
Carya_illinoiensis        TTTTTGTCTGTCTCCTTTAGAATTTTTTT-------------------GA
Carya_kweichowensis       TTTTTGCGTGTCTCCTTTCGAATTTTTTT-------------------GA
Carya_laciniosa           TTTTTGTCTGTCTCCTTTAGAATTTTTTT-------------------GA
Carya_myristiciformis     TTTTTGTCTGTCTCCTTTAGAATTTTTTT-------------------GA
Carya_ovalis              TTTTTGTCTGTCTCCTTTAGAATTTTTTT-------------------GA
Carya_ovata               TTTTTGTCTGTCTCCTTTAGAATTTTTTT-------------------GA
Carya_pallida             TTTTTGTCTGTCTCCTTTAGAATTTTTTT-------------------GA
Carya_texana              TTTTTGTCTGTCTCCTTTAGAATTTTTTT-------------------GA
Carya_tomentosa           TTTTTGTCTGTCTCCTTTAGAATTTTTTT-------------------GA
Carya_tonkinensis         TTTTTGTCTGTCTCCTTTAGAATTTTTTT-------------------GA
Cyclocarya_paliurus       TTTTTGTCTGTCTCCTTTAGAATTTTTTT-------------------GA
Engelhardia_fenzelii      TTTTTGTCTCTCTCCTTTAGAATTTTTTTTATTCTTCATTATGATCTATT
Engelhardia_roxburghiana  TTTTTGTCTCTCTCCTTTAGAATTTTTTTTATTCTTCATTATGATCTATT
Engelhardia_serrata       TTTTTGTCTCTCTCCTTTAGAATTTTTTT-------------------TA
Engelhardia_spicata       TTTTTGTCTCTCTCCTTTAGAATTTTTTT-------------------TA
Juglans_cathayensis       TTTTTGTCTGTCTCCTTTAGAATTTTTTT-------------------GA
Juglans_cinerea           TTTTTGTCTGTCTCCTTTAGAATTTTTTT-------------------GA
Juglans_manshurica        TTTTTGTCTGTCTCCTTTAGAATTTTTTT-------------------GA
Oreomunnea_mexicana       TTTTTGTCTCTCTCCTTTAGAATTTTTTT-------------------TA
Platycarya_strobilacea    TTTTTGTCTATATCCTTTAGAATTTTTTT-------------------GA
Pterocarya_delavayi       TTTTTGTCTGTCTCCTTTAGAATTTTTTT-------------------GA
Pterocarya_hupehensis     TTTTTGTCTGTCTCCTTTAGAATTTTTTT-------------------GA
Pterocarya_stenoptera     TTTTTGTCTGTCTCCTTTAGAATTTTTTT-------------------GA
Pterocarya_tonkinensis    TTTTTGTCTGTCTCCTTTAGAATTTTTTT-------------------GA
Rhoiptelea_chiliantha     TTTTTGTCTGTCTCCTTTAGAATTTTTTT-------------------GA

Alfaroa_guanacastensis    TTCTTCATTATGATCTATTTATTGAGACAACTGAAAACGGTATTTACTTG
Carya_sinensis      TTCTTCATTATGATCTATTTATTGAGACAACTGAAAACGGTATTTACTTG
Carya_aquatica            TTCTTCATTATGATCTATTTATTGAGACAACTGAAAACGGTATTTACTTG
Carya_cathayensis         TTCTTCATTATGATCTATTTATTGAGACAACTGAAAACGGTATTTACTTG
Carya_cordiformis         TTCTTCATTATGATCTATTTATTGAGACAACTGAAAACGGTATTTACTTG
Carya_floridana           TTCTTCATTATGATCTATTTATTGAGACAACTGAAAACGGTATTTACTTG
Carya_glabra              TTCTTCATTATGATCTATTTATTGAGACAACTGAAAACGGTATTTACTTG
Carya_hunanensis          TTCTTCATTATGATCTATTTATTGAGACAACTGAAAACGGTATTTACTTG
Carya_illinoiensis        TTCTTCATTATGATCTATTTATTGAGACAACTGAAAACGGTATTTACTTG
Carya_kweichowensis       TTCTTCATTATGATCTATTTATTGAGACAACTGAAAACGGTATTTACTTG
Carya_laciniosa           TTCTTCATTATGATCTATTTATTGAGACAACTGAAAACGGTATTTACTTG
Carya_myristiciformis     TTCTTCATTATGATCTATTTATTGAGACAACTGAAAACGGTATTTACTTG
Carya_ovalis              TTCTTCATTATGATCTATTTATTGAGACAACTGAAAACGGTATTTACTTG
Carya_ovata               TTCTTCATTATGATCTATTTATTGAGACAACTGAAAACGGTATTTACTTG
Carya_pallida             TTCTTCATTATGATCTATTTATTGAGACAACTGAAAACGGTATTTACTTG
Carya_texana              TTCTTCATTATGATCTATTTATTGAGACAACTGAAAACGGTATTTACTTG
Carya_tomentosa           TTCTTCATTATGATCTATTTATTGAGACAACTGAAAACGGTATTTACTTG
Carya_tonkinensis         TTCTTCATTATGATCTATTTATTGAGACAACTGAAAACGGTATTTACTTG
Cyclocarya_paliurus       TTCTTCATTATGATCTATTTATTGAGACAACTGAAAACGGTATTTACTTG
Engelhardia_fenzelii      TTCTTCATTATGATCTATTTATTGAGACAACTGAAAACGGTATTTACTTG
Engelhardia_roxburghiana  TTCTTCATTATGATCTATTTATTGAGACAACTGAAAACGGTATTTACTTG
Engelhardia_serrata       TTCTTCATTATGATCTATTTATTGAGACAACTGAAAACGGTATTTACTTG
Engelhardia_spicata       TTCTTCATTATGATCTATTTATTGAGACAACTGAAAACGGTATTTACTTG
Juglans_cathayensis       TTCTTCATTATGATCTATTTATTGAGACAACTGAAAACGGTATTTACTTG
Juglans_cinerea           TTCTTCATTATGATCTATTTATTGAGACAACTGAAAACGGTATTTACTTG
Juglans_manshurica        TTCTTCATTATGATCTATTTATTGAGACAACTGAAAACGGTATTTACTTG
Oreomunnea_mexicana       TTCTTCATTATGATCTATTTATTGAGACAACTGAAAACGGTATTTACTTG
Platycarya_strobilacea    TTCTTCATTATGATCTATTTATTGAGACAACTGAAAACGGTATTTACTTG
Pterocarya_delavayi       TTCTTCATTATGATCTATTTATTGAGACAACTGAAAACGGTATTTACTTG
Pterocarya_hupehensis     TTCTTCATTATGATCTATTTATTGAGACAACTGAAAACGGTATTTACTTG
Pterocarya_stenoptera     TTCTTCATTATGATCTATTTATTGAGACAACTGAAAACGGTATTTACTTG
Pterocarya_tonkinensis    TTCTTCATTATGATCTATTTATTGAGACAACTGAAAACGGTATTTACTTG
Rhoiptelea_chiliantha     TTCTTCATTATGATCTATTTATTGAGACAACTGAAAACGGTATTTCCTTG

Alfaroa_guanacastensis    TTCCAGAATTCTTTATCGTTCCCTTGAATCGTTGGGTTTAGACATGACTT
Carya_sinensis      TTCCAGAATTCTTTATCGTTTCCTTGAATCGTTGGGTTTAGACATGACTT
Carya_aquatica            TTCCAGAATTCTTTATCGTTTCCTTGAATCGTTGGGTTTAGACATGACTT
Carya_cathayensis         TTCCAGAATTCTTTATCGTTTCCTTGAATCGTTGGGTTTAGACATGACTT
Carya_cordiformis         TTCCAGAATTCTTTATCGTTTCCTTGAATCGTTGGGTTTAGACATGACTT
Carya_floridana           TTCCAGAATTCTTTATCGTTTCCTTGAATCGTTGGGTTTAGACATGACTT
Carya_glabra              TTCCAGAATTCTTTATCGTTTCCTTGAATCGTTGGGTTTAGACATGACTT
Carya_hunanensis          TTCCAGAATTCTTTATCGTTTCCTTGAATCGTTGGGTTTAGGCATGACTT
Carya_illinoiensis        TTCCAGAATTCTTTATCGTTTCCTTGAATCGTTGGGTTTAGACATGACTT
Carya_kweichowensis       TTCCAGAATTCTTTATCGTTTCCTTGAATCGTTGGGTTTAGACATGACTT
Carya_laciniosa           TTCCAGAATTCTTTATCGTTTCCTTGAATCGTTGGGTTTAGACATGACTT
Carya_myristiciformis     TTCCAGAATTCTTTATCGTTTCCTTGAATCGTTGGGTTTAGACATGACTT
Carya_ovalis              TTCCAGAATTCTTTATCGTTTCCTTGAATCGTTGGGTTTAGACATGACTT
Carya_ovata               TTCCAGAATTCTTTATCGTTTCCTTGAATCGTTGGGTTTAGACATGACTT
Carya_pallida             TTCCAGAATTCTTTATCGTTTCCTTGAATCGTTGGGTTTAGACATGACTT
Carya_texana              TTCCAGAATTCTTTATCGTTTCCTTGAATCGTTGGGTTTAGACATGACTT
Carya_tomentosa           TTCCAGAATTCTTTATCGTTTCCTTGAATCGTTGGGTTTAGACATGACTT
Carya_tonkinensis         TTCCAGAATTCTTTATCGTTTCCTTGAATCGTTGGGTTTAGACATGACTT
Cyclocarya_paliurus       TTCCAGAATTCTTTATCGTTCCCTTGAATCGTTGGGTTTAGACATGACTT
Engelhardia_fenzelii      TTCCAGAATTCTTTATCGTTCCCTTGAATCGTTGGGTTTAGACATGACTT
Engelhardia_roxburghiana  TTCCAGAATTCTTTATCGTTCCCTTGAATCGTTGGGTTTAGACATGACTT
Engelhardia_serrata       TTCCAGAATTCTTTATCGTTCCCTTGAATCGTTGGGTTTAGACATGACTT
Engelhardia_spicata       TTCCAGAATTCTTTATCGTTCCCTTGAATCGTTGGGTTTAGACATGACTT
Juglans_cathayensis       TTCCAGAATTCTTTATCGTTCCCTTGAATCGTTGGGTTTAGACATGACTT
Juglans_cinerea           TTCCAGAATTCTTTATCGTTCCCTTGAATCGTTGGGTTTAGACATGACTT
Juglans_manshurica        TTCCAGAATTCTTTATCGTTCCCTTGAATCGTTGGGTTTAGACATGACTT
Oreomunnea_mexicana       TTCCAGAATTCTTTATCGTTCCCTTGAATCGTTGGGTTTAGACATGACTT
Platycarya_strobilacea    TTCCAGAATTCTTTATCGTTCCCTTGAATCGTTGGGTTTAGACATGACTT
Pterocarya_delavayi       TTCCAGAATTCTTTATCGTTCCCTTGAATCGTTGGGTTTAGACATGACTT
Pterocarya_hupehensis     TTCCAGAATTCTTTATCGTTCCCTTGAATCGTTGGGTTTAGACATGACTT
Pterocarya_stenoptera     TTCCAGAATTCTTTATCGTTCCCTTGAATCGTTGGGTTTAGACATGACTT
Pterocarya_tonkinensis    TTCCAGAATTCTTTATCGTTCCCTTGAATCGTTGGGTTTAGACATGACTT
Rhoiptelea_chiliantha     TTACAGGATTCTTTATCGTTGCCTTGAATCGTTGGGTTTAGACATGACTT

Alfaroa_guanacastensis    CGGTGATCTTTAATCATTTCAAAACATGGCAGCAACATACCA------TT
Carya_sinensis      CGGTGATCTTTAATCATTTCAAAAAATGGGAGCAACATACCA------TT
Carya_aquatica            CGGTGATCTTTAATCATTTCAAAAAATGGGAGCAACATACCA------TT
Carya_cathayensis         CGGTGATCTTTAATCATTTCAAAAAATGGGAGCAACATACCA------TT
Carya_cordiformis         CGGTGATCTTTAATCATTTCAAAAAATGGGAGCAACATACCA------TT
Carya_floridana           CGGTGATCTTTAATCATTTCAAAAAATGGGAGCAACATACCA------TT
Carya_glabra              CGGTGATCTTTAATCATTTCAAAAAATGGGAGCAACATACCA------TT
Carya_hunanensis          CGGTGATCTTTAATCATTTCAAAAAATGGGAGCAACATACCA------TT
Carya_illinoiensis        CGGTGATCTTTAATCATTTCAAAAAATGGGAGCAACATACCA------TT
Carya_kweichowensis       CGGTGATCTTTAATCATTTCAAAAAATGGGAGCAACATACCA------TT
Carya_laciniosa           CGGTGATCTTTAATCATTTCAAAAAATGGGAGCAACATACCA------TT
Carya_myristiciformis     CGGTGATCTTTAATCATTTCAAAAAATGGGAGCAACATACCA------TT
Carya_ovalis              CGGTGATCTTTAATCATTTCAAAAAATGGGAGCAACATACCA------TT
Carya_ovata               CGGTGATCTTTAATCATTTCAAAAAATGGGAGCAACATACCA------TT
Carya_pallida             CGGTGATCTTTAATCATTTCAAAAAATGGGAGCAACATACCA------TT
Carya_texana              CGGTGATCTTTAATCATTTCAAAAAATGGGAGCAACATACCA------TT
Carya_tomentosa           CGGTGATCTTTAATCATTTCAAAAAATGGGAGCAACATACCA------TT
Carya_tonkinensis         CGGTGATCTTTAATCATTTCAAAAAATGGGAGCAACATACCA------TT
Cyclocarya_paliurus       CGGTGATCTTTAATCATTTCAAAAAATGGCAGCAACATACCA------TT
Engelhardia_fenzelii      CGGTGATCTTTAATCATTTCAAAACATGGCAGCAACATACCA------TT
Engelhardia_roxburghiana  CGGTGATCTTTAATCATTTCAAAACATGGCAGCAACATACCA------TT
Engelhardia_serrata       CGGTGATCTTTAATCATTTCAAAACATGGCAGCAACATACCA------TT
Engelhardia_spicata       CGGTGATCTTTAATCATTTCAAAACATGGCAGCAACATACCA------TT
Juglans_cathayensis       CGGTGATCTTTAATCATTTCAAAAAATGGCAGCAACATACCA------TT
Juglans_cinerea           CGGTGATCTTTAATCATTTCAAAAAATGGCAGCAACATACCA------TT
Juglans_manshurica        CGGTGATCTTTAATCATTTCAAAAAATGGCAGCAACATACCA------TT
Oreomunnea_mexicana       CGGTGATCTTTAATCATTTCAAAACATGGCAGCAACATACCA------TT
Platycarya_strobilacea    CGGTGATCTTTAATCATTTCAAAAAATGGCAGCAACATACCA------TT
Pterocarya_delavayi       CGGTGATCTTTAATCATTTCAAAAAATGGCAGCAACATACCA------TT
Pterocarya_hupehensis     CGGTGATCTTTAATCATTTCAAAAAATGGCAGCAACATACCA------TT
Pterocarya_stenoptera     CGGTGATCTTTAATCATTTCAAAAAATGGCAGCAACATACCA------TT
Pterocarya_tonkinensis    CGGTGATCTTTAATCATTTCAAAAAATGGCAGCAACATACCA------TT
Rhoiptelea_chiliantha     CGGTGATCTTTAATCATTTCAAAAAATGGCAGCAACATACCATTTTTATT

Alfaroa_guanacastensis    TTTGTAATTTCTTTCTATCAAA--------GAATCATACAAATGGTTGAT
Carya_sinensis      TTTGTAATTTCTTTCTATCAAA--------GAATCATACAAATGGTTGAT
Carya_aquatica            TTTGTAATTTCTTTCTATCAAA--------GAATCATACAAATGGTTGAT
Carya_cathayensis         TTTGTAATTTCTTTCTATCAAA--------GAATCATACAAATGGTTGAT
Carya_cordiformis         TTTGTAATTTCTTTCTATCAAA--------GAATCATACAAATGGTTGAT
Carya_floridana           TTTGTAATTTCTTTCTATCAAA--------GAATCATACAAATGGTTGAT
Carya_glabra              TTTGTAATTTCTTTCTATCAAA--------GAATCATACAAATGGTTGAT
Carya_hunanensis          TTTGTAATTTCTTTCTATCAAG--------GAATCATACAAATGGTTGAT
Carya_illinoiensis        TTTGTAATTTCTTTCTATCAAA--------GAATCATACAAATGGTTGAT
Carya_kweichowensis       TTTGTAATTTCTTTCTATCAAA--------GAATCATACAAATGGTTGAT
Carya_laciniosa           TTTGTAATTTCTTTCTATCAAA--------GAATCATACAAATGGTTGAT
Carya_myristiciformis     TTTGTAATTTCTTTCTATCAAA--------GAATCATACAAATGGTTGAT
Carya_ovalis              TTTGTAATTTCTTTCTATCAAA--------GAATCATACAAATGGTTGAT
Carya_ovata               TTTGTAATTTCTTTCTATCAAA--------GAATCATACAAATGGTTGAT
Carya_pallida             TTTGTAATTTCTTTCTATCAAA--------GAATCATACAAATGGTTGAT
Carya_texana              TTTGTAATTTCTTTCTATCAAA--------GAATCATACAAATGGTTGAT
Carya_tomentosa           TTTGTAATTTCTTTCTATCAAA--------GAATCATACAAATGGTTGAT
Carya_tonkinensis         TTTGTAATTTCTTTCTATCAAA--------GAATCATACAAATGGTTGAT
Cyclocarya_paliurus       TTTGTAATTTCTTTCTATCAAA--------GAATCATACAAATGGTTGAT
Engelhardia_fenzelii      TTTGTAATTTCTTTCTATCAAA--------GAATCATACAAATGGTTGAT
Engelhardia_roxburghiana  TTTGTAATTTCTTTCTATCAAA--------GAATCATACAAATGGTTGAT
Engelhardia_serrata       TTTGTAATTTCTTTCTATCAAA--------GAATCATACAAATGGTTGAT
Engelhardia_spicata       TTTGTAATTTCTTTCTATCAAACTATCAAAGAATCATACAAATGGTTGAT
Juglans_cathayensis       TTTGTAATTTCTTTCTATCAAA--------GAATCATACAAATGGTTGAT
Juglans_cinerea           TTTGTAATTTCTTTCTATCAAA--------GAATCATACAAATGGTTGAT
Juglans_manshurica        TTTGTAATTTCTTTCTATCAAA--------GAATCATACAAATGGTTGAT
Oreomunnea_mexicana       TTTGTAATTTCTTTCTATCAAA--------GAATCATACAAATGGTTGAT
Platycarya_strobilacea    TTTGTAATTTCTTTCTATCAAA--------GAATCATACAAATGGTTGAT
Pterocarya_delavayi       TTTGTAATTTCTTTCTATCAAA--------GAATCATACAAATGGTTGAT
Pterocarya_hupehensis     TTTGTAATTTCTTTCTATCAAA--------GAATCATACAAATGGTTGAT
Pterocarya_stenoptera     TTTGTAATTTCTTTCTATCAAA--------GAATCATACAAATGGTTGAT
Pterocarya_tonkinensis    TTTGTAATTTCTTTCTATCAAA--------GAATCATACAAATGGTTGAT
Rhoiptelea_chiliantha     TTTGTAATTTCTTTCTATCAAA--------GAATCATACAAATGGTTGAT

Alfaroa_guanacastensis    TCCCGCGTGATACACTTTTGATCGAAACAGTTTTACCAATTCCAAGCAAT
Carya_sinensis      TCCCGCGTGATACACTTTTGATCGAAACAGTTTTACCAATTCCAAGCAAT
Carya_aquatica            TCCCGCGTGATACACTTTTGATCGAAACAGTTTTACCAATTCCAAGCAAT
Carya_cathayensis         TCCCGCGTGATACACTTTTGATCGAAACAGTTTTACCAATTCCAAGCAAT
Carya_cordiformis         TCCCGCGTGATACACTTTTGATCGAAACAGTTTTACCAATTCCAAGCAAT
Carya_floridana           TCCCGCGTGATACACTTTTGATCGAAACAGTTTTACCAATTCCAAGCAAT
Carya_glabra              TCCCGCGTGATACACTTTTGATCGAAACAGTTTTACCAATTCCAAGCAAT
Carya_hunanensis          TCCCGCGTGATACACTTTTGATCGAAACAGTTTTACCAATTCCAAGCAAT
Carya_illinoiensis        TCCCGCGTGATACACTTTTGATCGAAACAGTTTTACCAATTCCAAGCAAT
Carya_kweichowensis       TCCCGCGTGATACACTTTTGATCGAAACAGTTTTACCAATTCCAAGCAAT
Carya_laciniosa           TCCCGCGTGATACACTTTTGATCGAAACAGTTTTACCAATTCCAAGCAAT
Carya_myristiciformis     TCCCGCGTGATACACTTTTGATCGAAACAGTTTTACCAATTCCAAGCAAT
Carya_ovalis              TCCCGCGTGATACACTTTTGATCGAAACAGTTTTACCAATTCCAAGCAAT
Carya_ovata               TCCCGCGTGATACACTTTTGATCGAAACAGTTTTACCAATTCCAAGCAAT
Carya_pallida             TCCCGCGTGATACACTTTTGATCGAAACAGTTTTACCAATTCCAAGCAAT
Carya_texana              TCCCGCGTGATACACTTTTGATCGAAACAGTTTTACCAATTCCAAGCAAT
Carya_tomentosa           TCCCGCGTGATACACTTTTGATCGAAACAGTTTTACCAATTCCAAGCAAT
Carya_tonkinensis         TCCCGCGTGATACACTTTTGATCGAAACAGTTTTACCAATTCCAAGCAAT
Cyclocarya_paliurus       TCCCGCGTGATACACTTTTGATCGAAACAGTTTTACCAATTCCAAGCAAT
Engelhardia_fenzelii      TCCCGCGTGATACACTTTTGATCGAAACAGTTTTACCAATTCCAAGCAAT
Engelhardia_roxburghiana  TCCCGCGTGATACACTTTTGATCGAAACAGTTTTACCAATTCCAAGCAAT
Engelhardia_serrata       TCCCACGTGATACACTTTTGATCGAAACAGTTTTACCAATTCCAAGCAAT
Engelhardia_spicata       TCCCGCGTGATACATTTTTGATCGAAACAGTTTTACCAATTCCAAGCAAT
Juglans_cathayensis       TCCCGCGTGATACACTTTTGATCGAAACAGTTTTACCAATTCCAAGCAAT
Juglans_cinerea           TCCCGCGTGATACACTTTTGATGGAAACAGTTTTACCAATTCCAAGTAAT
Juglans_manshurica        TCCCGCGTGATACACTTTTGATCGAAACAGTTTTACCAATTCCAAGCAAT
Oreomunnea_mexicana       TCCCGCGTGATACACTTTTGATCGAAACAGTTTTACCAATTCCAAGCGAT
Platycarya_strobilacea    TCCCGCGCGATACACTTTTGATCGAAACAGTTTTACCAATTCCAAGCGAT
Pterocarya_delavayi       TCCCGCGTGATACACTTTTGATCGAAACAGTTTTACCAATTCCAAGCAAT
Pterocarya_hupehensis     TCCCGCGTGATACACTTTTGATCGAAACAGTTTTACCAATTCCAAGCAAT
Pterocarya_stenoptera     TCCCGCGTGATACACTTTTGATCGAAACAGTTTTACCAATTCCAAGCAAT
Pterocarya_tonkinensis    TCCCGCGTGATACACTTTTGATCGAAACAGTTTTACCAATTCCAAGCAAT
Rhoiptelea_chiliantha     TCCCGCGTGATACACTTTTGATCGAAAGAGTTTTACCAATTCCAATAAAT

Alfaroa_guanacastensis    TTTTCTTA-TGAATTTGAAACTTGCTAGAATTGGATCCTTTCGATTTCTA
Carya_sinensis      TTTCCTTAATGAATTTGAAACTTGCTAGAATTGGATCCTTTCGATTTCTA
Carya_aquatica            TTTCCTTA-TGAATTTGAAACTTGCTAGAATTGGATCCTTTCGATTTCTA
Carya_cathayensis         TTTCCTTAATGAATTTGAAACTTGCTAGAATTGGATCCTTTCGATTTCTA
Carya_cordiformis         TTTCCTTA-TGAATTTGAAACTTGCTAGAATTGGATCCTTTCGATTTCTA
Carya_floridana           TTTCCTTA-TGAATTTGAAACTTGCTAGAATTGGATCCTTTCGATTTCTA
Carya_glabra              TTTCCTTA-TGAATTTGAAACTTGCTAGAATTGGATCCTTTCGATTTCTA
Carya_hunanensis          TTTCCTTAATGAATTTGAAACTTGCTAGGATTGGATCCTTTCGATTTCTA
Carya_illinoiensis        TTTCCTTA-TGAATTTGAAACTTGCTAGAATTGGATCCTTTCGATTTCTA
Carya_kweichowensis       TTTCCTTAATGAATTTGAAACTTGCTAGAATTGGAGCCTTTCGATTTCTA
Carya_laciniosa           TTTCCTTA-TGAATTTGAAACTTGCTAGAATTGGATCCTTTCGATTTCTA
Carya_myristiciformis     TTTCCTTA-TGAATTTGAAACTTGCTAGAATTGGATCCTTTCGATTTCTA
Carya_ovalis              TTTCCTTA-TGAATTTGAAACTTGCTAGAATTGGATCCTTTCGATTTCTA
Carya_ovata               TTTCCTTA-TGAATTTGAAACTTGCTAGAATTGGATCCTTTCGATTTCCA
Carya_pallida             TTTCCTTA-TGAATTTGAAACTTGCTAGAATTGGATCCTTTCGATTTCTA
Carya_texana              TTTCCTTA-TGAATTTGAAACTTGCTAGAATTGGATCCTTTCGATTTCTA
Carya_tomentosa           TTTCCTTA-TGAATTTGAAACTTGCTAGAATTGGATCCTTTCGATTTCTA
Carya_tonkinensis         TTTCCTTAATGAATTTGAAACTTGCTAGAATTGGATCCTTTCGATTTCTA
Cyclocarya_paliurus       TTTCCTTA-TGAATTTTAAACTTGCTAGAATTGGATCCTTTCGATTTCTA
Engelhardia_fenzelii      TTTTCTTA-TGAATTTTAAACTTGCTAGAATTGGATCCTTTCGATTTCTA
Engelhardia_roxburghiana  TTTTCTTA-TGAATTTTAAACTTGCTAGAATTGGATCCTTTCGATTTCTA
Engelhardia_serrata       TTTTCTTA-TGAATTTGAAACTTGCTAGAATTGGATCCTTTCGATTTCTA
Engelhardia_spicata       TTTTCTTA-TGAATTTGAAACTTGCTAGAATTGGATCCTTTCGAT-----
Juglans_cathayensis       TTTCCTTA-TGAATTTTAAACTTGCTAGAATTGGATCCTTTCGATTTCTA
Juglans_cinerea           TTTCCTTA-TGAATTTTAAACTTGCTAGAATTGGATCCTTTCGATTTCTA
Juglans_manshurica        TTTCCTTA-TGAATTTTAAACTTGCTAGAATTGGATCCTTTCGATTTCTA
Oreomunnea_mexicana       TTTTCTTA-TGAATTTTAAACTTGCTAGAATTGGATCCTTTCGATTTCTA
Platycarya_strobilacea    TTTCTTTA-TGAATTTTAAACTTGCTAGAATTGGATCCTTTCGATTTCTA
Pterocarya_delavayi       TTTCCTTA-TGAATTTTAAACTTACTAGAATTGGATCCTTTCGATTTCTA
Pterocarya_hupehensis     TTTCCTTA-TGAATTTTAAACTTACTAGAATTGGATCCTTTCGATTTCTA
Pterocarya_stenoptera     TTTCCTTA-TGAATTTTAAACTTACTAGAATTGGATCCTTTCGATTTCTA
Pterocarya_tonkinensis    TTTCCTTA-TGAATTTTAAACTTACTAGAATTGGATCCTTTCGATTTCTA
Rhoiptelea_chiliantha     TTTCCTTA-TGAATTTGAAACTTGCTAGAATTGGATCCTTTCGATTTATA

Alfaroa_guanacastensis    TATCGAAAATATACTTACGAAGTTGTTTCAACTTATTAATTAACACTAAC
Carya_sinensis      TATCTAAAATATACTTTCGAAGTTGTTTCAACTTATTAATTAACATTAAC
Carya_aquatica            TATCTAAAATATACTTACGAAGTTGTTTCAACTTATTAATTAACACTAAC
Carya_cathayensis         TATCTAAAATATACTTTCGAAGTTGTTTCAACTTATTAATTAACACTAAC
Carya_cordiformis         TATCTAAAATATACTTACGAAGTTGTTTCAACTTATTAATTAACACTAAC
Carya_floridana           TATCTAAAATATACTTACGAAGTTGTTTCAACTTATTAATTAACACTAAC
Carya_glabra              TATCTAAAATATACTTACGAAGTTGTTTCAACTTATTAATTAACACTAAC
Carya_hunanensis          TATCTAAAATATACTTTCGAAGTTGTTTCAACTTATTAATTAACACTAAC
Carya_illinoiensis        TATCTAAAATATACTTACGAAGTTGTTTCAACTTATTAATTAACACTAAC
Carya_kweichowensis       TATCTAAAATATACTTTCGAAGTTGTTTCAACTTATTAATTAACACTAAC
Carya_laciniosa           TATCTAAAATATACTTACGAAGTTGTTTCAACTTATTAATTAACACTAAC
Carya_myristiciformis     TATCTAAAATATACTTACGAAGTTGTTTCAACTTATTAATTAACACTAAC
Carya_ovalis              TATCTAAAATATACTTACGAAGTTGTTTCAACTTATTAATTAACACTAAC
Carya_ovata               TATCTAAAATATACTTACGAAGTTGTTTCAACTTATTAATTAACACTAAC
Carya_pallida             TATCTAAAATATACTTACGAAGTTGTTTCAACTTATTAATTAACACTAAC
Carya_texana              TATCTAAAATATACTTACGAAGTTGTTTCAACTTATTAATTAACACTAAC
Carya_tomentosa           TATCTAAAATATACTTACGAAGTTGTTTCAACTTATTAATTAACACTAAC
Carya_tonkinensis         TATCTAAAATATACTTTCGAAGTTGTTTCAACTTATTAATTAACACTAAC
Cyclocarya_paliurus       TATCGAAAATATACTTACGAAGTTGTTTCAACTTATTAATTAACACTAAC
Engelhardia_fenzelii      TATCAAAAATATACTTACGAAGTTGTTTCAACTTATTAATTAACACTAAC
Engelhardia_roxburghiana  TATCAAAAATATACTTACGAAGTTGTTTCAACTTATTAATTAACACTAAC
Engelhardia_serrata       TATCGAAAATATACTTACGAAGTTGTTTCAACTTATTAATTAACACTAAC
Engelhardia_spicata       --------------------------------------------------
Juglans_cathayensis       TATCGAAAATATACTTACGAAGTTGTTTCAACTTATTAATTAACACTAAC
Juglans_cinerea           TATCGAAAATATACTTACGAAGTTGTTTCAACTTATTAATTAACACTAAC
Juglans_manshurica        TATCGAAAATATACTTACGAAGTTGTTTCAACTTATTAATTAACACTAAC
Oreomunnea_mexicana       TATCGAAAATATACTTACGAAGTTGTTTCAACTTATTAATTAACACTAAC
Platycarya_strobilacea    TATCGAAAATATACTTACGAAGTTGTTTCAACTTATTAATTAACACTAAC
Pterocarya_delavayi       TATCGAAAATATATTTACGAAGTTGTTTCAACTTATTAATTAACACTAAC
Pterocarya_hupehensis     TATCGAAAATATATTTACGAAGTTGTTTCAACTTATTAATTAACACTAAC
Pterocarya_stenoptera     TATCGAAAATATATTTACGAAGTTGTTTCAACTTATTAATTAACACTAAC
Pterocarya_tonkinensis    TATCGAAAATATATTTACGAAGTTGTTTCAACTTATTAATTAACACTAAC
Rhoiptelea_chiliantha     TATCGAAAATATACTTACGAAGTTGTTTCAACTTATTAATTAACACTAAC

Alfaroa_guanacastensis    CCTAGATCCGTACCCCTAAAAAATGAATCAATACTTTTTACTCGAGCTCC
Carya_sinensis      CCTAGATCCGTGCCCCTAAAAAATGAATCAATACTTTTTACTCGAGCTCC
Carya_aquatica            CCTAGATCCGTGCCCCTAAAAAATGAATCAATACTTTTTACTCGAGCTCC
Carya_cathayensis         CCTAGATCCGTGCCCCTAAAAAATGAATCAATACTTTTTACTCGAGCTCC
Carya_cordiformis         CCTAGATCCGTGCCCCTAAAAAATGAATCAATACTTTTTACTCGAGCTCC
Carya_floridana           CCTAGATCCGTGCCCCTAAAAAATGAATCAATACTTTTTACTCGAGCTCC
Carya_glabra              CCTAGATCCGTGCCCCTAAAAAATGAATCAATACTTTTTACTCGAGCTCC
Carya_hunanensis          CCTAGATCCGTGCCCCTAAAAAATGAATCAATACTTTTTACTCGAGCTCC
Carya_illinoiensis        CCTAGATCCGTGCCCCTAAAAAATGAATCAATACTTTTTACTCGAGCTCC
Carya_kweichowensis       CCTAGATCCGCGCCCCTAAAAAATGAATCAATACTTTTTACTCGAGCTCC
Carya_laciniosa           CCTAGATCCGTGCCCCTAAAAAATGAATCAATACTTTTTACTCGAGCTCC
Carya_myristiciformis     CCTAGATCCGTGCCCCTAAAAAATGAATCAATACTTTTTACTCGAGCTCC
Carya_ovalis              CCTAGATCCGTGCCCCTAAAAAATGAATCAATACTTTTTACTCGAGCTCC
Carya_ovata               CCTAGATCCGTGCCCCTAAAAAATGAATCAATACTTTTTACTCGAGCTCC
Carya_pallida             CCTAGATCCGTGCCCCTAAAAAATGAATCAATACTTTTTACTCGAGCTCC
Carya_texana              CCTAGATCCGTGCCCCTAAAAAATGAATCAATACTTTTTACTCGAGCTCC
Carya_tomentosa           CCTAGATCCGTGCCCCTAAAAAATGAATCAATACTTTTTACTCGAGCTCC
Carya_tonkinensis         CCTAGATCCGTGCCCCTAAAAAATGAATCAATACTTTTTACTCGAGCTCC
Cyclocarya_paliurus       CCTAGATCCGTGCCCCTAAAAAATGAATCAATACTTTTTACTCGAGCTCC
Engelhardia_fenzelii      CCTAGATCCGTACCCCTAAAAAATGAATCAATACTTTTTACTCGAGCTCC
Engelhardia_roxburghiana  CCTAGATCCGTACCCCTAAAAAATGAATCAATACTTTTTACTCGAGCTCC
Engelhardia_serrata       CCTAGATCCGTACCCCTAAAAAATGAATCAATACTTTTTACTCGAGCTCC
Engelhardia_spicata       --------------------------------------------------
Juglans_cathayensis       CCTAGATCCGTGCCCCTAAAAAATGAATCAATACTTTTTACTCGAGCTCC
Juglans_cinerea           CCTAGATCCGTGCCCCTAAAAAATGAATCAATACTTTTTACTCGAGCTCC
Juglans_manshurica        CCTAGATCCGTGCCCCTAAAAAATGAATCAATACTTTTTACTCGAGCTCC
Oreomunnea_mexicana       CCTAGATCCGTACCCCTAAAAAATGAATCAATACTTTTTACTCGAGCTCC
Platycarya_strobilacea    CCTAGATCCGTGCCCCTAAAAAATGAATCAATACTTTTTACTCGAGCTCC
Pterocarya_delavayi       CCTAGATCCGTGCCCCTAAAAAATGAATCAATACTTTTTACTCGAGCTCC
Pterocarya_hupehensis     CCTAGATCCGTGCCCCTAAAAAATGAATCAATACTTTTTACTCGAGCTCC
Pterocarya_stenoptera     CCTAGATCCGTGCCCCTAAAAAATGAATCAATACTTTTTACTCGAGCTCC
Pterocarya_tonkinensis    CCTAGATCCGTGCCCCTAAAAAATGAATCAATACTTTTTACTCGAGCTCC
Rhoiptelea_chiliantha     CCTAGATCCGTGCCCCTAAAAAATGAATCAATACTTTTTACTCGAGCTCC

Alfaroa_guanacastensis    ATCATGATCATGTACTATTTACACCACAACCCCC-AAAAATAAGGTTTTT
Carya_sinensis      ATCATGATCATGTACTATTTACACCACAACCCCCAAAAAATGAGGTTTTT
Carya_aquatica            ATTATGATCATGTACTATTTACACCACAACCCCCAAAAAATGAGGTTTTT
Carya_cathayensis         ATCATGATCATGTACTATTTACACCACAACCCCCAAAAAATGAGGTTTTT
Carya_cordiformis         ATTATGATCATGTACTATTTACACCACAACCCCCAAAAAATGAGGTTTTT
Carya_floridana           ATTATGATCATGTACTATTTACACCACAACCCCCAAAAAATGAGGTTTTT
Carya_glabra              ATTATGATCATGTACTATTTACACCACAACCCCCAAAAAATGAGGTTTTT
Carya_hunanensis          ATCATGATCATGTACTATTTACACCACAACCCCCAAAAAATGAGGTTTTT
Carya_illinoiensis        ATTATGATCATGTACTATTTACACCACAACCCCCAAAAAATGAGGTTTTT
Carya_kweichowensis       ATCATGATCATGTACTATTTACACCACAACCCCCAAAAAATGAGGTTTTT
Carya_laciniosa           ATTATGATCATGTACTATTTACACCACAACCCCCAAAAAATGAGGTTTTT
Carya_myristiciformis     ATTATGATCATGTACTATTTACACCACAACCCCCAAAAAATGAGGTTTTT
Carya_ovalis              ATTATGATCATGTACTATTTACACCACAACCCCCAAAAAATGAGGTTTTT
Carya_ovata               ATTATGATCATGTACTATTTACACCACAACCCCCAAAAAATGAGGTTTTT
Carya_pallida             ATTATGATCATGTACTATTTACACCACAACCCCCAAAAAATGAGGTTTTT
Carya_texana              ATTATGATCATGTACTATTTACACCACAACCCCCAAAAAATGAGGTTTTT
Carya_tomentosa           ATTATGATCATGTACTATTTACACCACAACCCCCAAAAAATGAGGTTTTT
Carya_tonkinensis         ATCATGATCATGTACTATTTACACCACAACACCC-AAAAATGAGGTTTTT
Cyclocarya_paliurus       ATCATGATCATGTACTATTTTCACCACAACCCCCAAAAAATGAGGTTTTT
Engelhardia_fenzelii      ATCATGATCATGTACTATTTACACCACAACCCCC-AAAAATAAGGTTTTT
Engelhardia_roxburghiana  ATCATGATCATGTACTATTTACACCACAACCCCC-AAAAATAAGGTTTTT
Engelhardia_serrata       ATCATGATT-----------------------------------------
Engelhardia_spicata       --------------------------------------------------
Juglans_cathayensis       ATCATGATCATGTACTATTTACACCACAACCCCCAAAAAATGAGGTTTTT
Juglans_cinerea           ATCATGATCATGTACTATTTACACCACAACCCCCAAAAAATGAGGTTTTT
Juglans_manshurica        ATCATGATCATGTACTATTTACACCACAACCCCCAAAAAATGAGGTTTTT
Oreomunnea_mexicana       ATCATGATCATGTACTATTTACACCACAACCCCCAAAAAATAAGGTTTTT
Platycarya_strobilacea    ATCATGATCATGTACTATTTACACCACAACCCCCAAAAAATGAGGTTTTT
Pterocarya_delavayi       ATCATGATCATGTACTATTTACACCACAACCCCCCAAAAATGAGGTTTTT
Pterocarya_hupehensis     ATCATGATCATGTACTATTTACACCACAACCCCCAAAAAATGAG-TTTTT
Pterocarya_stenoptera     ATCATGATCATGT-------------------------------------
Pterocarya_tonkinensis    ATCATGATCATGTACTATTTACACCACAACCCCCAAAAAATGAGGTTTTT
Rhoiptelea_chiliantha     ATCATGATCATGTACTATTTACACCACAACCCGAAAAAAATGAGGTTTTT

Alfaroa_guanacastensis    CTAGTGGAACAGAACAAACGATGTCGAACCWGGAGCACCCTCATTCCTAT
Carya_sinensis      CTAGTGGAACAGAACAAACGATGTCGAGCCAGAAGCACCCTCATTCCTAT
Carya_aquatica            CTAGTGGAACAGAACAAACGATGTCGAGCCAGAAGCACCCTCATTCCTAT
Carya_cathayensis         CTAGTGGAACAGAACAAACGATGTCGAGCCAGAAGCACCCTCATTCCTAT
Carya_cordiformis         CTAGTGGAACAGAACAAACGATGTCGAGCCAGAAGCACCCTCATTCCTAT
Carya_floridana           CTAGTGGAACAGAACAAACGATGTCG------------------------
Carya_glabra              CTAGTGGAACAGAACAAACGATGTCGAGCCAGAAGCACCCTCATTCCTAT
Carya_hunanensis          CTAGTGGAACAGAACAAACGATGTCGAGCCAGAAGCACCCTCATTCCTAT
Carya_illinoiensis        CTAGTGGAACAGAACAAACGATGTCGAGCCAGAAGCACCCTCATTCCTAT
Carya_kweichowensis       CTAGTGGAACAGAACAAACGATGTCGAGCCAGAAGCACCCTCATTCCTAT
Carya_laciniosa           CTAGTGGAACAGAACAAACGATGTCGAGCCAGAAGCACCCTCATTCCTAT
Carya_myristiciformis     CTAGTGGAACAGAACAAACGATGTCGAGCCAGAAGCACCCTCATTCCTAT
Carya_ovalis              CTAGTGGAACAGAACAAACGATGTCGAGCCAGAAGCACCCTCATTCCTAT
Carya_ovata               CTAGTGGAACAGAACAAACGATGTCGAGCCAGAAGCACCCTCATTCCTAT
Carya_pallida             CTAGTGGAACAGAACAAACGATGTCGAGCCAGAAGCACCCTCATTCCTAT
Carya_texana              CTAGTGGAACAGAACAAACGATGTCGAGCCAGAAGCACCCTCATTCCTAT
Carya_tomentosa           CTAGTGGAACAGAACAAACGATGTCGAGCCAGAAGCACCCTCATTCCTAT
Carya_tonkinensis         CTAGTGGAACAGAACAAACGATGTCGAGCCAGAAGCACCCTCATTCCTAT
Cyclocarya_paliurus       CTAGTGGAACAGAACAAACGATGTCGAGCCAGAAGCACCCTCATTCCTAT
Engelhardia_fenzelii      CTAGTGGAACAGAACAAACGATGTCGAACCAGGAGCACCCTCATTCCTAT
Engelhardia_roxburghiana  CTAGTGGAACAGAACAAACGATGTCGAACCAGGAGCACCCTCATTCCTAT
Engelhardia_serrata       --------------------------------------------------
Engelhardia_spicata       --------------------------------------------------
Juglans_cathayensis       CTAGTGGAACAGAACAAACGATGTCGAGCCAGAAGCACCCTCATTCCTAT
Juglans_cinerea           CTAGTGGAACAGAACAAACGATGTCGAGCCAGAAGCACCCTCATTCCTAT
Juglans_manshurica        CTAGTGGAACAGAACAAACGATGTCGAGCCAGAAGCACCCTCATTCCTAT
Oreomunnea_mexicana       CTAGTGGAACAGAACAAACGATGTCGAACCAGGAGCACCCTCATTCCTAT
Platycarya_strobilacea    CTAGTGGAACAGAACAAACGATGTCGAGCCAGAAGCACCCTCATTCCTAT
Pterocarya_delavayi       CTAGTGGAACAGAACAAACGATGTCGAGCCAGAAGCACCCTCATTCCTAT
Pterocarya_hupehensis     CTAGTGGAACAGAACAAACGATGTCGAGCCAGAAGCACCCTCATTCCTAT
Pterocarya_stenoptera     --------------------------------------------------
Pterocarya_tonkinensis    TTAGTGGAACAGAACAAACGATGTCGAGCCAGAAGCACCCTCATTCCTAT
Rhoiptelea_chiliantha     ATAGTG-AACAGAACAAACGATGTCGAGCCAGGAGCACCCTCATTCCTAT

Alfaroa_guanacastensis    -AT--CTATATAATGAATATAAAAAAA--TGGCGGATTGACTCCGTAATT
Carya_sinensis      ---------ATAATGAATATAAAAAAA--TGGCGGATTGACTCCGTAATT
Carya_aquatica            CATTCCTATATAATGAATATAAAAAAA--TGGCGGATTGACTCCGTAATT
Carya_cathayensis         ---------ATAATGAATATAAAAAAA--TGG----TTGACTCCGTAATT
Carya_cordiformis         CATTCCTATATAATGAATATAAAAAAA--TGGCGGATTGACTCCGTAATT
Carya_floridana           ---------------------------------------------TAATT
Carya_glabra              CATTCCTATATAATGAATATAAAAAAA--TGGCGGATTGACTCCGTAATT
Carya_hunanensis          ---------ATAATGAATATAAAAAAAA-TGGCGGA------------TT
Carya_illinoiensis        CATTCCTATATAATGAATATAAAAAAA--TGGCGGATTGACTCCGTAATT
Carya_kweichowensis       ---------ATAATGAATATAAAAAAA--TGGCGGATTGACTCCGTAATT
Carya_laciniosa           CATTCCTATATAATGAATATAAAAAAA--TGGCGGATTGACTCCGTAATT
Carya_myristiciformis     CATTCCTATATAATGAATATAAAAAA---TGGCGGATTGACTCCGTAATT
Carya_ovalis              CATTCCTATATAATGAATATAAAAAA---T--------------------
Carya_ovata               CATTCCTATATAATGAATATAAAAAA---TGGCGGATTGACTCCGTAATT
Carya_pallida             CATTCCTATATAATGAATATAAAAAA---TGGCGGATTGACTCCGTAATT
Carya_texana              CATTCCTATATAATGAATATAAAAAAA--TGGCGGATTGACTCCGTAATT
Carya_tomentosa           CATTCCTATATAATGAATATAAAAAAA--TGGCGGATTGACTCCGTAATT
Carya_tonkinensis         ---------ATAATGAATATAAAAAAA--TGGCGGATTGACTCCGTAATT
Cyclocarya_paliurus       ---------ATAATGAATATAAAAAAAAATGGCGGATTGACTCCGTAATT
Engelhardia_fenzelii      -AT--CTATATAATGAATATAAAAAAA--TGGCGGA---------TAATT
Engelhardia_roxburghiana  -AT--CTATATAATGAATATAAAAAA----------TTGACTCCGTAATT
Engelhardia_serrata       ------------------------------------TTGACTCCGTAATT
Engelhardia_spicata       --------------------------------------GACTCCGTAATT
Juglans_cathayensis       ---------ATAATGAATATAAAAAAAAATGGCGGATTGACTCCGTAATT
Juglans_cinerea           ---------ATAATGAATATAAAAAAAAATGGCGGATTGACTCCGTAATT
Juglans_manshurica        ---------ATAATGAATATAAAAAAAA--------TTGACTCCGTAATT
Oreomunnea_mexicana       -AT--GTATATAATGAATATAAAAAAAA----------------------
Platycarya_strobilacea    ---------ATAATGAATATAAAAAAA--TGGCGGATTGACTCCGTAATT
Pterocarya_delavayi       ---------ATAATGAATATAAAAAAAAATGGCGGA--------------
Pterocarya_hupehensis     ---------ATAATGAATATAAAAAAAAATGGCGGA--------------
Pterocarya_stenoptera     ------------------------------------TTGACTCCGTAATT
Pterocarya_tonkinensis    ---------ATAATGAATATAAAAAAAAATGGCGGATTGACTCCGTAATT
Rhoiptelea_chiliantha     ---------ATAATTAATA-AAAAAA----------TTGACTCCGTAATT

Alfaroa_guanacastensis    ATTTATCCGATCTGCTCTTTTCTTTTCGTTAGCGGTTTAAAATTCGTTAT
Carya_sinensis      ATTTATCCGATCTGCTCTTTTCTTTTCGTTAGCGGTTTCAAATTTGTTAT
Carya_aquatica            ATTTATCCGATCTGCTCTTTTCTTTTCGTTAGCGGTTTCAAATTTGTTAT
Carya_cathayensis         ATTTATCCGATCTGCTCTTTTCTTTTCGTTAGCGGTTTCAAATTTGTTAT
Carya_cordiformis         ATTTATCCGATCTGCTCTTTTCTTTTCGTTAGCGGTTTCAAATTTGTTAT
Carya_floridana           ATTTATCCGATCTGCTCTTTTCTTTTCATTAGCGGTTTCAAATTTGTTAT
Carya_glabra              ATTTATCCGATCTGCTCTTTTCTTTTCGTTAGCGGTTTCAAATTTGTTAT
Carya_hunanensis          ATTTATCCGATCTGCTCTTTTCTTTTCGTTAGCGGTTTCAAATTTGTTAT
Carya_illinoiensis        ATTTATCCGATCTGCTCTTTTCTTTTCGTTAGCGGTTTCAAATTTGTTAT
Carya_kweichowensis       ATTTATCCGATCTGCTCTTTTCTTTTCGTTAGCGGTTTCAAATTTGTTAT
Carya_laciniosa           ATTTATCCGATCTGCTCTTTTCTTTTCGTTAGCGGTTTCAAATTTGTTAT
Carya_myristiciformis     ATTTATCCGATCTGCTCTTTTCTTTTCGTTAGCGGTTTCAAATTTGTTAT
Carya_ovalis              -----TCCGCTCTGCTCTTTTCTTTTCGTTAGCGGTTTCAAATTTGTTAT
Carya_ovata               ATTTATCCGATCTGCTCTTTTCTTTTCGTTAGCGGTTTCAAATTTGTTAT
Carya_pallida             ATTTATCCGATCTGCTCTTTTCTTTTCGTTAGCGGTTTCAAATTTGTTAT
Carya_texana              ATTTATCCGATCTGCTCTTTTCTTTTCGTTAGCGGTTTCAAATTTGTTAT
Carya_tomentosa           ATTTATCCGATCTGCTCTTTTCTTTTCGTTAGCGGTTTCAAATTTGTTAT
Carya_tonkinensis         ATTTATCCGATCTGCTCTTTTCTTTTCGTTAGCGGTTTCAAATTTGTTAT
Cyclocarya_paliurus       ATTTATCCGATCTGCTCTTTTCTTTTCGTTAGCGGTTTCAAATTTGTTAT
Engelhardia_fenzelii      ATTTATCCGATCTGCTCTTTTCTTTTCGTTAGTGGTTTCAAATTCGTTAT
Engelhardia_roxburghiana  ATTTATCCGATCTGCTCTTTTCTTTTCGTTAGTGGTTTAAAATTCGTTAT
Engelhardia_serrata       ATTTATCCGATCTGCTCTTTTCTTTTCGTTAGCGGTTTAAAATTCGTTAT
Engelhardia_spicata       ATTTATCCGATCTGCTCTTTTCTTTTCGTTAGCGGTTTCAAATTCGTTAT
Juglans_cathayensis       ATTTATCCGATCTGCTCTTTTCTTTTCGTTAGCGGTTTCAAATTTGTTAT
Juglans_cinerea           ATTTATCCGATCTGCTCTTTTCTTTTCGTTAGCGGTTTCAAATTTGTTAT
Juglans_manshurica        ATTTATCCGATCTGCTCTTTTCTTTTCGTTAGCGGTTTCAAATTTGTTAT
Oreomunnea_mexicana       ---------ATCTGCTCTTTTCTTTTCGTTAGCGGTTTAAAATTCGTTAT
Platycarya_strobilacea    ATTTATCCGATCTGCTCGTTTCTTTTCGTTAGCGGTTTTAAATTTGTTAT
Pterocarya_delavayi       -----TCCGATCTGCTCTTTTCTTTTTGTTAGCGGTTTCAAATTTGTTAT
Pterocarya_hupehensis     --------GATCTGCTCTTTTCTTTTTGTTAGCGGTTTCAAATTTGTTAT
Pterocarya_stenoptera     ATTTATCCGATCTGCTCTTTTCTTTTTGTTAGCGGTTTCAAATTTGTTAT
Pterocarya_tonkinensis    ATTTATCCGATCTGCTCTTTTCTTTTTGTTAGCGGTTTCAAATTTGTTAT
Rhoiptelea_chiliantha     ATTTATCCGATCTGCTCTTTTATTTTCGTTAGCGGTTTAAAATTCGTTAT

Alfaroa_guanacastensis    GTTTCTCACTGATTTGACTCTTTTACAAATGGAACCGATTGGGAGTTTTT
Carya_sinensis      GTTTCTCACTGATTTGACTCTTTTACAAATGGAGCCGATTGG--------
Carya_aquatica            GTTTCTCACTGATTTGACTCTTTTACAAATGGAGCCGATTGG--------
Carya_cathayensis         GTTTCTCACTGATTTGACTCTTTTACAAATGGAGCCGATTGG--------
Carya_cordiformis         GTTTCTCACTGATTTGACTCTTTTACAAATGGAGCCGATTGG--------
Carya_floridana           GTTTCTCACTGATTTGACTCTTTTACAAATGGAGCCGATTGG--------
Carya_glabra              GTTTCTCACTGATTTGACTCTTTTACAAATGGAGCCGATTGG--------
Carya_hunanensis          GTTTCTCACTGATTTGACTCTTTTACAAATGGAGCCGATTGG--------
Carya_illinoiensis        GTTTCTCACTGATTTGACTCTTTTACAAATGGAGCCGATTGG--------
Carya_kweichowensis       GTTTCTCACTGATTTGACTCTTTTACAAATGGAGCCGATTGG--------
Carya_laciniosa           GTTTCTCACTGATTTGACTCTTTTACAAATGGAGCCGATTGG--------
Carya_myristiciformis     GTTTCTCACTGATTTGACTCTTTTACAAATGGAGCCGATTGG--------
Carya_ovalis              GTTTCTCACTGATTTGACTCTTTTACAAATGGAGCCGATTGG--------
Carya_ovata               GTTTCTCACTGATTTGACTCTTTTACAAATGGAGCCGATTGG--------
Carya_pallida             GTTTCTCACTGATTTGACTCTTTTACAAATGGAGCCGATTGG--------
Carya_texana              GTTTCTCACTGATTTGACTCTTTTACAAATGGAGCCGATTGG--------
Carya_tomentosa           GTTTCTCACTGATTTGACTCTTTTACAAATGGAGCCGATTGG--------
Carya_tonkinensis         GTTTCTCACTGATTTGACTCTTTTACAAATGGAGCCGATTGG--------
Cyclocarya_paliurus       GTTTCTCACTGATTTGACTCTTTTACAAATGGAGCCAATTGGGAATTTTT
Engelhardia_fenzelii      ATTTCTCACTGATTTGACTCTTTTACAAATGGAACCGATTGGGAGTTTTT
Engelhardia_roxburghiana  ATTTCTCACTGATTTGACTCTTTTACAAATGGAACCGATTGGGAGTTTTT
Engelhardia_serrata       GTTTCTCACTGATTTGACTCTTTTACAAATGGAACCGATTGGGAGTTTTT
Engelhardia_spicata       GTTTCTCACTGATTTGACTCTTTTACAAATGGAACCGATTGGGAGTTTTT
Juglans_cathayensis       GTTTCTCACTGATTTGACTCTTTTACAAATGGAGCCAATTGGGAATTTTT
Juglans_cinerea           GTTTCTCACTGATTTGACTCTTTTACAAATGGAGCCAATTGGGAATTTTT
Juglans_manshurica        GTTTCTCACTGATTTGACTCTTTTACAAATGGAGCCAATTGGGAATTTTT
Oreomunnea_mexicana       GTTTCTCACTGATTTGACTCTTTTACAAATGGAACCGATTGGGAGTTTTT
Platycarya_strobilacea    GCTTCTCATTGATTTGACTCTT---------GAGCCAATTGGGAATTTTT
Pterocarya_delavayi       GTTTCTCACTGATTTGACTCTTTTACAAATGGAGCCAATTGGGAATTTTT
Pterocarya_hupehensis     GTTTCTCACTGATTTGACTCTTTTACAAATGGAGCCAATTGGGAATTTTT
Pterocarya_stenoptera     GTTTCTCACTGATTTGACTCTTTTACAAATGGAGCCAATTGGGAATTTTT
Pterocarya_tonkinensis    GTTTCTCACTGATTTGACTCTTTTACAAATGGAGCCAATTGGGAATTTTT
Rhoiptelea_chiliantha     GTTTCTCACTGATTTTACTCTTTTACAAATGGAGCCGATTGGAATTTTTT

Alfaroa_guanacastensis    TTTCTTATTTTTTCTTATTACAATATTTGTG--ATATATATGATACAAGT
Carya_sinensis      -TTCTTATTTTTTCTTATTACAATATTTGTG--ATATATATGATACAAGT
Carya_aquatica            -TTCTTATTTTTTCTTATTACAATATTTGTG--ATATATATGATACAAGT
Carya_cathayensis         -TTCTTATTTTTTCTTATTACAATATTTGTG--ATATATATGATACAAGT
Carya_cordiformis         -TTCTTATTTTTTCTTATTACAATATTTGTG--ATATATATGATACAAGT
Carya_floridana           -TTCTTATTTTTTCTTATTACAATATTTGTG--ATATATATGATACAAGT
Carya_glabra              -TTCTTATTTTTTCTTATTACAATATTTGTG--ATATATATGATACAAGT
Carya_hunanensis          -TTCTTATTTTTTCTTATTACAATATTTGTG--ATATATATGATACAAGT
Carya_illinoiensis        -TTCTTATTTTTTCTTATTACAATATTTGTG--ATATATATGATACAAGT
Carya_kweichowensis       -TTCTTATTTTTTCTTATTACAATATTTGTG--ATATATATGATACAAGT
Carya_laciniosa           -TTCTTATTTTTTCTTATTACAATATTTGTG--ATATATATGATACAAGT
Carya_myristiciformis     -TTCTTATTTTTTCTTATTACAATATTTGTGTGATATATATGATACAAGT
Carya_ovalis              -TTCTTATTTTTTCTTATTACAATATTTGTG--ATATATATGATACAAGT
Carya_ovata               -TTCTTATTTTTTCTTATTACAATATTTGTG--ATATATATGATACAAGT
Carya_pallida             -TTCTTATTTTTTCTTATTACAATATTTGTG--ATATATATGATACAAGT
Carya_texana              -TTCTTATTTTTTCTTATTACAATATTTGTG--ATATATATGATACAAGT
Carya_tomentosa           -TTCTTATTTTTTCTTATTACAATATTTGTG--ATATATATGATACAAGT
Carya_tonkinensis         -TTCTTATTTTTTCTTATTACAATATTTGTG--ATATATATGATACAAGT
Cyclocarya_paliurus       TTTCTTATTTTTTCTTCTTACAATATTTGTG--ATATATATGATACAAGT
Engelhardia_fenzelii      TTTCTTATTTTTTCTTATTACAATATTTGTG--ATATATATGATACAAGT
Engelhardia_roxburghiana  TTTCTTATTTTTTCTTATTACAATATTTGTG--ATATATATGATACAAGT
Engelhardia_serrata       TTTCTTATTTTTTCTTATTACAATATTTGTG--ATATATATGATACAAGT
Engelhardia_spicata       TTTCTTATTTTTTCTTATTACAATATTTGTG--ATATATATGATACAAGT
Juglans_cathayensis       TTTCTTATTTTTTCTTCTTACAATATTTGTG--ATATATATGATACAAGT
Juglans_cinerea           TTTCTTATTTTTTCTTCTTACAATATTTGTG--ATATATATGATACAAGT
Juglans_manshurica        TTTCTTATTTTTTCTTCTTACAATATTTGTG--ATATATATGATACAAGT
Oreomunnea_mexicana       TTTCTTATTTTTTCTTATTACAATATTTGTG--ATATATATGATACAAGT
Platycarya_strobilacea    TTTCTTATTTTATCTTATTACAATATTTGTG--ATATATATGAGACAAGG
Pterocarya_delavayi       TTTCTTATTTTTTCTTCTTACAATATTTGTG--ATATATATGATACAAGT
Pterocarya_hupehensis     TTTCTTATTTTTTCTTCTTACAATATTTGTG--ATATATATGATACAAGT
Pterocarya_stenoptera     TTTCTTATTTTTTCTTCTTACAATATTTGTG--ATATATATGATACAAGT
Pterocarya_tonkinensis    TTTCTTATTTTTTCTTCTTACAATATTTGTG--ATATATATGATACAAGT
Rhoiptelea_chiliantha     TTTCTTATTTTTTCTTATTACAATATTTGTG--ATATATATGATACAAGT

Alfaroa_guanacastensis    ACAAATAAACATCTTTGAGTAAGGTATCCCTACTTCAAA-------TTTG
Carya_sinensis      ACAAATAAACATCTTTGAGTAAGGTATCCCCACTTCAAA-------TTTT
Carya_aquatica            ACAAATAAACATCTTTGAGTAAGGTATCCCCACTTCAAA-------TTTT
Carya_cathayensis         ACAAATAAACATCTTTGAGTAAGGTATCCCCACTTCAAA-------TTTT
Carya_cordiformis         ACAAATAAACATCTTTGAGTAAGGTATCCCCACTTCAAA-------TTTT
Carya_floridana           ACAAATAAGCATCTTTGAGTAAGGTATCCCCACTTCAAA-------TTTT
Carya_glabra              ACAAATAAACATCTTTGAGTAAGGTATCCCCACTTCAAA-------TTTT
Carya_hunanensis          ACAAATAAACATCTTTGAGTAAGGTATCCCCACTTCAAA-------TTTT
Carya_illinoiensis        ACAAATAAACATCTTTGAGTAAGGTATCCCCACTTCAAA-------TTTT
Carya_kweichowensis       ACAAATAAACATCTTTGAGTAAGGTATCCCCACTTCAAA-------TTTT
Carya_laciniosa           ACAAATAAACATCTTTGAGTAAGGTATCCCCACTTCAAA-------TTTT
Carya_myristiciformis     ACAAATAAACATCTTTGAGTAAGGTATCCCCACTTCAAA-------TTTT
Carya_ovalis              ACAAATAAACATCTTTGAGTAAGGTATCCCCACTTCAAA-------TTTT
Carya_ovata               ACAAATAAACATCTTTGAGTAAGGTATCCCCACTTCAAA-------TTTT
Carya_pallida             ACAAATAAACATCTTTGAGTAAGGTATCCCCACTTCAAA-------TTTT
Carya_texana              ACAAATAAACATCTTTGAGTAAGGTATCCCCACTTCAAA-------TTTT
Carya_tomentosa           ACAAATAAACATCTTTGAGTAAGGTATCCCCACTTCAAA-------TTTT
Carya_tonkinensis         ACAAATAAACATCTTTGAGTAAGGTATCCCCACTTCAAA-------TTTT
Cyclocarya_paliurus       ACAAATAAACATCTTTGAGTAAGGTATCCCCACTTCAAA-------TTTT
Engelhardia_fenzelii      ACAAATAAACATCTTTGAGTAAGGTATCCCTACTTCAAA-------TTTG
Engelhardia_roxburghiana  ACAAATAAACATCTTTGAGTAAGGTATCCCTACTTCAAA-------TTTG
Engelhardia_serrata       ACAAATAAACATCTTTGAGTAAGGTATCCCTACTTCAAA-------TTTG
Engelhardia_spicata       ACAAATAAACATCTTTGAGTAAGGTATCCCTACTTCAAA-------TTTG
Juglans_cathayensis       ACAAATAAACATCTTTGAGTAAGGTATCCCCACTTCAAA-------TTTT
Juglans_cinerea           ACAAATAAACATCTTTGAGTAAGGTATCCCCACTTCAAA-------TTTT
Juglans_manshurica        ACAAATAAACATCTTTGAGTAAGGTATCCCCACTTCAAA-------TTTT
Oreomunnea_mexicana       ACAAATAAACATCTTTGAGTAAGGTATCCCTACTTCAAA-------TTTG
Platycarya_strobilacea    ACAAATAAACATCTTTGAGTAAGGTATCCCCACTTCAAGCTTCAAGTTTT
Pterocarya_delavayi       ACAAATAAACATCTTTGAGTAAGGTATCCCCACTTCAAA-------TTTT
Pterocarya_hupehensis     ACAAATAAACATCTTTGAGTAAGGTATCCCCACTTCAAA-------TTTT
Pterocarya_stenoptera     ACAAATAAACATCTTTGAGTAAGGTATCCCCACTTCAAA-------TTTT
Pterocarya_tonkinensis    ACAAATAAACATCTTTGAGTAAGGTATCCCCACTTCAAA-------TTTT
Rhoiptelea_chiliantha     ACAAATAAACATCTTTGAGTAAGGTATCCCCACTTCAAA-------TTTT

Alfaroa_guanacastensis    AATGATTAACAATAC-----ATATCATCTCTGGTACTGTACTAAAA----
Carya_sinensis      AATGATTAACAATAC-----ATATCATCTCTGGTACTGTACTAAAA----
Carya_aquatica            AATGATTAACAATAC-----ATATCATCTCTGGTACTGTACTAAAA----
Carya_cathayensis         AATGATTAACAATAC-----ATATCATCTCTGGTACTGTACTAAAA----
Carya_cordiformis         AATGATTAACAATAC-----ATATCATCTCTGGTACTGTACTAAAA----
Carya_floridana           AATGATTAACAATAC-----ATATCATCTCTGGTACTGTACTAAAA----
Carya_glabra              AATGATTAACAATAC-----ATATCATCTCTGGTACTGTACTAAAA----
Carya_hunanensis          AATGATTAACAATAC-----ATATCATCTCTGGTACTGTACTAAAA----
Carya_illinoiensis        AATGATTAACAATAC-----ATATCATCTCTGGTACTGTACTAAAA----
Carya_kweichowensis       AATGATTAACAATAC-----ATATCATCTCTGGTACTGTACTAAAA----
Carya_laciniosa           AATGATTAACAATAC-----ATATCATCTCTGGTACTGTACTAAAA----
Carya_myristiciformis     AATGATTAACAATAC-----ATATCATCTCTGGTACTGTACTAAAA----
Carya_ovalis              AATGATTAACAATAC-----ATATCATCTCTGGTACTGTACTAAAA----
Carya_ovata               AATGATTAACAATAC-----ATATCATCTCTGGTACTGTACTAAAA----
Carya_pallida             AATGATTAACAATAC-----ATATCATCTCTGGTACTGTACTAAAA----
Carya_texana              AATGATTAACAATAC-----ATATCATCTCTGGTACTGTACTAAAA----
Carya_tomentosa           AATGATTAACAATAC-----ATATCATCTCTGGTACTGTACTAAAA----
Carya_tonkinensis         AATGATTAACAATAC-----ATATCATCTCTGGTACTGTACTAAAA----
Cyclocarya_paliurus       AATGATTAACAATAC-----ATATCATCTCTGGTACTGTACTAAAA----
Engelhardia_fenzelii      AATGATTAACAATAC-----ATATCATCTCTGGTACTGTACTAAAA----
Engelhardia_roxburghiana  AATGATTAACAATAC-----ATATCATCTCTGGTACTGTACTAAAA----
Engelhardia_serrata       AATGATTAACAATAC-----ATATCATCTCTGGTACTGTACTAAAA----
Engelhardia_spicata       AATGATTAACAATAC-----ATATCATCTCTGGTACTGTACTAAAA----
Juglans_cathayensis       AATGATTAACAATAC-----ATATCATCTCTGGTACTGTACTAAAA----
Juglans_cinerea           AATGATTAACAATAC-----ATATCATCTCTGGTACTGTACTAAAA----
Juglans_manshurica        AATGATTAACAATAC-----ATATCATCTCTGGTACTGTACTAAAA----
Oreomunnea_mexicana       AATGATTAACAATAC-----ATATCATCTCTGGTACTGTACTAAAA----
Platycarya_strobilacea    AATGATTAACAATAC-----GTATCATCGCTGGTACTGTACTAAAATAAA
Pterocarya_delavayi       AATGATTAACAATAC-----ATATCATCTCTGGTACTGTACTAAAA----
Pterocarya_hupehensis     AATGATTAACAATAC-----ATATCATCTCTGGTACTGTACTAAAA----
Pterocarya_stenoptera     AATGATTAACAATAC-----ATATCATCTCTGGTACTGTACTAAAA----
Pterocarya_tonkinensis    AATGATTAACAATAC-----ATATCATCTCTGGTACTGTACTAAAA----
Rhoiptelea_chiliantha     AATGATTAACAATACAATACATATCATCTCTGGTACTGTACTAAAA----

Alfaroa_guanacastensis    -CTGATCCAGTTTTCTTTTTAAAGATCCAAGAAATTCCAGGATCTAGATA
Carya_sinensis      -CTTATCAAGTTTTCTTTTTAAAGATCCAAGAAATTCCAGGATCTAGATA
Carya_aquatica            -CTTATCAAGTTTTCTTTTTAAAGATCCAAGAAATTCCAGGATCTAGACA
Carya_cathayensis         -CTTATCAAGTTTTCTTTTTAAAGATCCAAGAAATTCCAGGATCTAGATA
Carya_cordiformis         -CTTATCAAGTTTTCTTTTTAAAGATCCAAGAAATTCCAGGATCTAGACA
Carya_floridana           -CTTATCAAGTTTTCTTTTTAAAGATCCAAGAAATTCCAGGATCTAGACA
Carya_glabra              -CTTATCAAGTTTTCTTTTTAAAGATCCAAGAAATTCCAGGATCTAGACA
Carya_hunanensis          -CTTATCAAGTTTTCTTTTTAAAGATCCAAGAAATTCCAGGATCTAGATA
Carya_illinoiensis        -CTTATCAAGTTTTCTTTTTAAAGATCCAAGAAATTCCAGGATCTAGACA
Carya_kweichowensis       -CTTATCAAGTTTTCTTTTTAAAGATCCAAGAAATTCCAGGATCTAGATA
Carya_laciniosa           -CTTATCAAGTTTTCTTTTTAAAGATCCAAGAAATTCCAGGATCTAGACA
Carya_myristiciformis     -CTTATCAAGTTTTCTTTTTAAAGATCCAAGAAATTCCAGGATCTAGACA
Carya_ovalis              -CTTATCAAGTTTTCTTTTTAAAGATCCAAGAAATTCCAGGATCTAGACA
Carya_ovata               -CTTATCAAGTTTTCTTTTTAAAGATCCAAGAAATTCCAGGATCTAGACA
Carya_pallida             -CTTATCAAGTTTTCTTTTTAAAGATCCAAGAAATTCCAGGATCTAGACA
Carya_texana              -CTTATCAAGTTTTCTTTTTAAAGATCCAAGAAATTCCAGGATCTAGACC
Carya_tomentosa           -CTTATCAAGTTTTCTTTTTAAAGATCCAAGAAATTCCAGGATCTAGACA
Carya_tonkinensis         -CTTATCAAGTTTTCTTTTTAAAGATCCAAGAAATTCCAGGATCTAGATA
Cyclocarya_paliurus       -CTTATCAAGTTTTCTTTTTAAAGATCCAAGAAATTCCAAGATCTAGATA
Engelhardia_fenzelii      -CTGATCCAGTTTTCTTTTTAAAGATCCAAGAAATTCCAGGATTTAGATA
Engelhardia_roxburghiana  -CTGATCCAGTTTTCTTTTTAAAGATCCAAGAAATTCCAGGATTTAGATA
Engelhardia_serrata       -CTGATCCAGTTTTCTTTTTAAAGATCCAAGAAATTCCAGGATCTAGATA
Engelhardia_spicata       -CTGATCCAGTTTTCTTTTTAAAGATCCAAGAAATTCCAGGATCTAGATA
Juglans_cathayensis       -CTTATCAAGTTTTCTTTTTAAAGATCCAAGAAATTCCAGGATCTAGATA
Juglans_cinerea           -CTTATCAAGTTTTCTTTTTAAAGATCCAAGAAATTCCAGGATCTAGATA
Juglans_manshurica        -CTTATCAAGTTTTCTTTTTAAAGATCCAAGAAATTCCAGGATCTAGATA
Oreomunnea_mexicana       -CTGATCCAGTTTTCTTTTTAAAGATCCAAGAAATTCCAGGATCTAGATA
Platycarya_strobilacea    ACTTATCAAGTTTT-TTTT--AAGATCCAAGAAATTCCAGGATCTAGATA
Pterocarya_delavayi       -CTTATCAAGTTTTCTTTTTAAAGATCCAAGAAATTCCAGGATCTAGATA
Pterocarya_hupehensis     -CTTATCAAGTTTTCTTTTTAAAGATCCAAGAAATTCCAGGATCTAGATA
Pterocarya_stenoptera     -CTTATCAAGTTTTCTTTTTAAAGATCCAAGAAATTCCAGGATCTAGATA
Pterocarya_tonkinensis    -CTTATCAAGTTTTCTTTTTAAAGATCCAAGAAATTCCAGGATCTAGATA
Rhoiptelea_chiliantha     -CTTATAAAGTTTTCTTTTTGAAGATCCAAGAAATTCCAGGATCTAGATA

Alfaroa_guanacastensis    AGATTTTGTAATATTTTTTTTTTGTCTTTTTAATTGACATAAACCCAAGT
Carya_sinensis      AGATTTTGTAATATTTTTTTTT-GTCTTTTTAATTGACATAAACCCAAGT
Carya_aquatica            AGATTTTGTAATATTTTTTT---GTCTTTTT-------------------
Carya_cathayensis         AGATTTTGTAATATTTTTTTTT-GTCTTTTTAATTGACATAAACCCAAGT
Carya_cordiformis         AGATTTTGTAATATTTTTTTT--GTCTTTTTAATTGACATAAACCCAAGT
Carya_floridana           AGATTTTGTAATATTTTTTTT--GTCTTTTTAATTGACATAAACCCAAGT
Carya_glabra              AGATTTTGTAATATTTTTTTT--GTCTTTTTAATTGACATAAACCCAAGT
Carya_hunanensis          -GATTTTGTAATATTTTTTTTT-GTCTTTTTAATTGACATAAACCCAAGT
Carya_illinoiensis        AGATTTTGTAATATTTTTTTT--GTCTTTTTAATTGACATAAACCCAAGT
Carya_kweichowensis       AGATTTTGTAATATTTTTTTTT-GTCTTTTTAATTGACATAAACCCAAGT
Carya_laciniosa           AGATTTTGTAATATTTTTTTT--GTCTTTTTAATTGACATAAACCCAAGT
Carya_myristiciformis     AGATTTTGTAATATTTTTTTT--GTCTTTTTAATTGACATAAACCCAAGT
Carya_ovalis              AGATTTTGTAATATTTTTTT---GTCTTTTTAATTGACATAAACCCAAGT
Carya_ovata               AGATTTTGTAATATTTTTTTT--GTCTTTTTAATTGACATAAACCCAAGT
Carya_pallida             AGATTTTGTAATATTTTTTTT--GTCTTTTTAATTGACATAAACCCAAGT
Carya_texana              AGATTTTGTAATA-------------------------------------
Carya_tomentosa           AGATTTTGTAATATTTTTTTT--GTCTTTTTAATTGACATAAACCCAAGT
Carya_tonkinensis         AGATTTTGTAATATTTTTTTTT-GTCTTTTTAATTGACATAAACCCAAGT
Cyclocarya_paliurus       AGATTTTGTAATATTTTTTTT--GTCTTTTTAATTGACATAAACCCAAGT
Engelhardia_fenzelii      -GATTTTTTAATATTTTTTTTT-GTCTTTTTAATTGACATAAACCCAAGT
Engelhardia_roxburghiana  AGATTTTTTAATATTTTTTTTT-GTCTTTTTAATTGACATAAACCCAAGT
Engelhardia_serrata       AGATTTTGTAATATTTTTTTTT-GTCTTTTTAATTGACATAAACCCAAGT
Engelhardia_spicata       AGATTTTGTAATATTTTTTTTT-GTCTTTTTAATTGACATAAACCCAAGT
Juglans_cathayensis       AGATTTTGTAATATTTATTTT--GTCTTTTTAATTGACATAAACCCAAGT
Juglans_cinerea           AGATTTTGTAATATTTATTTT--GTCTTTTTAATTGACATAAACCCAAGT
Juglans_manshurica        AGATTTTGTAATATTTATTTT--GTCTTTTTAATTGACATAAACCCAAGT
Oreomunnea_mexicana       AGATTTTGTAATATTTTTTTTT-GTCTTTTAAATGGACATAAACCCAAGT
Platycarya_strobilacea    AGATTTTTTAATATTTTTTTTTTGTCTTTTGAATTGACATAAACCCAAGT
Pterocarya_delavayi       -GATTTTGTAATATTTTTTTT--GTCTTTTTAATTGACATAAACCCAAGT
Pterocarya_hupehensis     AGATTTTGTAATATTTTTTTT--GTCTTTTTAATTGACATAAACCCAAGT
Pterocarya_stenoptera     AGATTTTGTAATATTTTTTTT--GTCTTTTTAATTGACATAAACCCAAGT
Pterocarya_tonkinensis    AGATTTTGTAATATTTTTTTT--GTCTTTTTAATTGACATAAACCCAAGT
Rhoiptelea_chiliantha     AGACTTTGTAATATTTTTTTT--GTCTTTTTAATTGACATAAACCCAAGT

Alfaroa_guanacastensis    CATCTATTAAAATAAGGATGATACGCCAGAAA------------------
Carya_sinensis      CATCTATTAAAATAAGGATGATACGCCAGAAATGGTCGGGATAGCTCAGC
Carya_aquatica            --------------------------------------------------
Carya_cathayensis         CATCTATTAAAATAAGGATGATACGCCAGAAA------------------
Carya_cordiformis         CATCTATTAAAATAAGGATGATACGCCAGAAATGGTCGGGATAGCTCAGC
Carya_floridana           CATCTATTAAAATAAGGATGATACGCCAGAAATGGTCGGGATAGCTCAGC
Carya_glabra              CATCTATTAAAATAAGGATGATACGCCAGAAATGGTCGGGATAGCTCAGC
Carya_hunanensis          CATCTATTAAAATAAGGATGATACGCCAGAAATGGTCGGGATAGCTCAGC
Carya_illinoiensis        CATCTATTAAAATAAGGATGATACGCCAGAAATGGTCGGGATAGCTCAGC
Carya_kweichowensis       CATCTATTAAAATAAGGATGATACGCCAGAAATGGTCGGGATAGCTCAGC
Carya_laciniosa           CATCTATTAAAATAAGGATGATACGCCAGAAATGGTCGGGATAGCTCAGC
Carya_myristiciformis     CATCTATTAAAATAAGGATGATACGCCAGAAATGGTCGGGATAGCTCAGC
Carya_ovalis              CATCTATTAAAATAAGGATGATACGCCAGAAATGGTCGGGATAGCTCAGC
Carya_ovata               CATCTATTAAAATAAGGATGATACGCCAGAAATGGTCGGGATAGCTCAGC
Carya_pallida             CATCTATTAAAATAAGGATGATACGCCAGAAATGGTCGGGATAGCTCAGC
Carya_texana              --------------------------------------------------
Carya_tomentosa           CATCTATTAAAATAAGGATGATACGCCAGAAATGGTCGGGATAGCTCAGC
Carya_tonkinensis         CATCTATTAAAATAAGGATGATACGCCAGAAATGGTCGGGATAGCTCAGC
Cyclocarya_paliurus       CATCTATTAAAATAAGGATCATACGCCAGAAATGGTCGGGATAGCTCAGC
Engelhardia_fenzelii      CATCTATTAAA-TAAGGATGATACGCCAGAAATGGTCGGGATAGCTCAGT
Engelhardia_roxburghiana  CATCTATTAAAATAAGGATGATACGCCAGAAATGGTCGGGATAGCTCAGT
Engelhardia_serrata       CATCTATTAAAATAAGGATGATACACCAGAAATGGTCGGGATAGCTCAGT
Engelhardia_spicata       CATCTATTAAAATAAGGATGATACGCCAGAAA------------------
Juglans_cathayensis       CATCTATTAAAATAAGGATGATACGCCAGAAATGGTCGGGATAGCTCAGC
Juglans_cinerea           CATCTATTAAAATAAGGATGATACGCCAGAAATGGTCGGGATAGCTCAGC
Juglans_manshurica        CATCTATTAAAATAAGGATGATACGCCAGAAATGGTCGGGATAGCTCAGC
Oreomunnea_mexicana       CATCTATTAAAATAAGGATGATACGCCAGAAATGGTCGGGATACCTCA-T
Platycarya_strobilacea    CATCTATTAAAATAAGGATGATACGCCAGAAATGGTCGGGATAGCTCAGC
Pterocarya_delavayi       CATCTATTAAAATAAGGATGATACGCCAGAAATGGTCGGGATAGCTCAGC
Pterocarya_hupehensis     CATCTATTAAAATAAGGATGATACGCCAGAAATGGTCGGGATAGCTCAGC
Pterocarya_stenoptera     CATCTATTAAAATAAGGATGATACGCCAGAAATGGTCGGGATAGCTCAGC
Pterocarya_tonkinensis    CATCTATTAAAATAAGGATGATACGCCAGAAATGGTCGGGATAGCTCAGC
Rhoiptelea_chiliantha     CATCTATTAAAATAAGGATGATACGCCAGAAATGGTCGGGATAGCTCACC

Alfaroa_guanacastensis    --------------------
Carya_sinensis      TGGTAGAGCAGAGGACTGAA
Carya_aquatica            --------------------
Carya_cathayensis         --------------------
Carya_cordiformis         TGGTAGAGCAGAGGACTGAA
Carya_floridana           TGGTAGAGCAGAGGACTGAA
Carya_glabra              TGGTAGAGCAGAGGACTGAA
Carya_hunanensis          TGGTAAAGCAGAGGACTGAA
Carya_illinoiensis        TGGTAGAGCAGAGGACTGAA
Carya_kweichowensis       TGGTAGAGCAGAGGACTGAA
Carya_laciniosa           TGGTAGAGCAGAGGACTGAA
Carya_myristiciformis     TGGTAGAGCAGAGGACTGAA
Carya_ovalis              TGGTAGAGCAGAGGACTGAA
Carya_ovata               TGGTAGAGCAGAGGACTGAA
Carya_pallida             TGGTAGAGCAAAGGACTGAA
Carya_texana              --------------------
Carya_tomentosa           TGGTAGAGCAGAGGACTGAA
Carya_tonkinensis         TGGTAGAGCAGAGGACTGAA
Cyclocarya_paliurus       TGGTAGAGCAGAGGACTGAA
Engelhardia_fenzelii      TGGTA-AGCAGAGGACTGAA
Engelhardia_roxburghiana  TGGTAGAGCAGAGGACTGAA
Engelhardia_serrata       TGGTAGAGCAGAGGACTGAA
Engelhardia_spicata       --------------------
Juglans_cathayensis       TGGTAGAGCAGAGGACTGAA
Juglans_cinerea           TGGTAGAGCAGAGGACTGAA
Juglans_manshurica        TGGTAGAGCAGAGGACTGAA
Oreomunnea_mexicana       TGGTAAAGCAAAGGACTGAA
Platycarya_strobilacea    TGGTAAAGCAAAGGACTGAA
Pterocarya_delavayi       TGGTAGAGCAGAGGACTGAA
Pterocarya_hupehensis     TGGTAGAGCAGAGGACTGAA
Pterocarya_stenoptera     TGGTAGAGCAGAGGACTGAA
Pterocarya_tonkinensis    TGGTAGAGCAGAGGACTGAA
Rhoiptelea_chiliantha     TGGTAAACCAAAGGACTGAA
;
end;
